# Supplementary material for: Mining of Cyanobacterial Genomes Indicates Natural Product Biosynthetic Gene Clusters Located in Conjugative Plasmids
Source: Front Microbiol. 2021 Nov 4;12:684565. doi: 10.3389/fmicb.2021.684565 (PMC8600333; doi:10.3389/fmicb.2021.684565)
Supplement: Supplementary Table 1 — Manual curation of known biosynthetic gene clusters found in cyanobacterial plasmids. See “Materials and Methods” section for further information. [file Table_1.XLSX]

## Sheet: Ambiguine
Fischerella sp. NIES-4106
Reference protein: 10.1021/cb400681n					Plasmid: plasmid1 (550kbp-NZ_AP018299.1)
Organism	Protein	Function	Amino acids	Accession number	Protein	Locus tag	Amino acids	Proposed function	Cover (%)	Positives (%)
Fischerella sp. UTEX 1903	AmbR1	LuxR family two-component transcriptional regulator	232	AHB62767.1	AmbR1	CDC30_RS27170	234	LuxR family two-component transcriptional regulator	96	96
Fischerella sp. UTEX 1903	AmbR2	Transcriptional regulator	244	AHB62768.1	AmbR2	CDC30_RS27165	243	Transcriptional regulator	99	98
Fischerella sp. UTEX 1903	AmbP2	Geranyl diphosphate synthase	346	AHB62766.1	AmbP2	CDC30_RS27175	315	Geranyl diphosphate synthase	90	97
Fischerella sp. UTEX 1903	AmbD4	4-hydroxy-3-methylbut-2-enyl diphosphate reductase	400	AHB62765.1	AmbD4	CDC30_RS27180	400	4-hydroxy-3-methylbut-2-enyl diphosphate reductase	100	98
Fischerella sp. UTEX 1903	AmbP3	Orf2-1-related aromatic prenyltransferase	322	AHB62764.1	AmbP3	CDC30_RS27185	322	Hypothetical protein	100	98
Fischerella sp. UTEX 1903	AmbO1	Aminopyrrolnitrin oxidase PrnD-like Rieske oxygenase	359	AHB62763.1	AmbO1	CDC30_RS27190	359	Aminopyrrolnitrin oxidase PrnD-like Rieske oxygenase	99	94
Fischerella sp. UTEX 1903	AmbO2	Aminopyrrolnitrin oxidase PrnD-like Rieske oxygenase	360	AHB62762.1	AmbO2	CDC30_RS27195	360	Aminopyrrolnitrin oxidase PrnD-like Rieske oxygenase	100	97
Fischerella sp. UTEX 1903	AmbO3	Aminopyrrolnitrin oxidase PrnD-like Rieske oxygenase	363	AHB62761.1	AmbO3	CDC30_RS27200	363	Aminopyrrolnitrin oxidase PrnD-like Rieske oxygenase	100	96
Fischerella sp. UTEX 1903	AmbU1	Hypothetical DUF protein	239	AHB62760.1	AmbU1	CDC30_RS27205	228	Hypothetical protein	95	96
Fischerella sp. UTEX 1903	AmbU4	Hypothetical DUF protein	235	AHB62757.1	AmbU4	CDC30_RS27210	227	Hypothetical protein	96	93
Fischerella sp. UTEX 1903	AmbO4	Aminopyrrolnitrin oxidase PrnD-like Rieske oxygenase	285	AHB62756.1	AmbO4	CDC30_RS27215	306	Aminopyrrolnitrin oxidase PrnD-like Rieske oxygenase	100	94
Fischerella sp. UTEX 1903	AmbO5	Oxidoreductase	316	AP018299.1	AmbO5	CDC30_RS27220	290	Oxidoreductase	91	98
-	-	-	-	-	ORF1	CDC30_RS27225	65	Hypothetical protein	-	-
-	-	-	-	-	ORF2	CDC30_RS27230	114	Transposase	-	-
Fischerella sp. UTEX 1903	AmbE3	Putative permease	151	AHB62752.1	AmbE3	CDC30_RS27235	151	Putative permease	100	99
Fischerella sp. UTEX 1903	AmbE2	Heterocyst specific ABC-transporter	397	AP018299.1	AmbE2	CDC30_RS27240	397	Heterocyst specific ABC-transporter	100	99
Fischerella sp. UTEX 1903	AmbE1	DevC protein	388	AHB62754.1	AmbE1	CDC30_RS27245	388	DevC protein	100	97
Fischerella sp. UTEX 1903	AmbC1	Dephospho-CoA kinase-like protein	192	AHB62769.1	AmbC1	CDC30_RS27250	192	Dephospho-CoA kinase-like protein	100	97
Fischerella sp. UTEX 1903	AmbD1	1-deoxy-D-xylulose 5-phosphate reductoisomerase	406	AHB62770.1	AmbD1	CDC30_RS27255	406	1-deoxy-D-xylulose 5-phosphate reductoisomerase	100	98
Fischerella sp. UTEX 1903	AmbI1	Cis-tryptophan isonitrile synthase	319	AHB62771.1	AmbI1	CDC30_RS27260	319	Cis-tryptophan isonitrile synthase	100	97
Fischerella sp. UTEX 1903	AmbI2	Cis-tryptophan isonitrile synthase	330	AHB62772.1	AmbI2	CDC30_RS27270	331	Cis-tryptophan isonitrile synthase	100	98
Fischerella sp. UTEX 1903	AmbI3	Cis-tryptophan isonitrile synthase	273	AHB62773.1	AmbI3	CDC30_RS27275	273	Cis-tryptophan isonitrile synthase	100	98
Fischerella sp. UTEX 1903	AmbP1	Orf2-1-related aromatic prenyltransferase	309	AHB62774.1	AmbP1	CDC30_RS27285	308	Hypothetical protein	99	98
Fischerella sp. UTEX 1903	AmbD2	1-deoxy-D-xylulose-5-phosphate synthase	647	AHB62775.1	AmbD2	CDC30_RS27290	647	1-deoxy-D-xylulose-5-phosphate synthase	100	98
Fischerella sp. UTEX 1903	AmbD3	1-hydroxy-2-methyl-2-(E)-butenyl 4-diphosphate synthase	408	AHB62776.1	AmbD3	CDC30_RS27295	408	1-hydroxy-2-methyl-2-(E)-butenyl 4-diphosphate synthase	100	99
Fischerella sp. UTEX 1903	AmbC2	2-keto-3-deoxy-D-arabino-heptulosonate-7- phosphate synthase I beta	301	AHB62777.1	AmbC2	CDC30_RS27300	301	2-keto-3-deoxy-D-arabino-heptulosonate-7- phosphate synthase I beta	100	99
Fischerella sp. UTEX 1903	AmbT1	Anthranilate synthase aminase component	734	AHB62778.1	AmbT1	CDC30_RS27305	734	Anthranilate synthase aminase component	100	96
Fischerella sp. UTEX 1903	AmbT2	Indole-3-glycerol phosphate synthase	283	AHB62779.1	AmbT2	CDC30_RS27310	283	Indole-3-glycerol phosphate synthase	100	96
Fischerella sp. UTEX 1903	AmbT3	Tryptophan synthase alpha chain	270	AHB62780.1	AmbT3	CDC30_RS27315	274	Tryptophan synthase alpha chain	100	94
Fischerella sp. UTEX 1903	AmbT4	Tryptophan synthase beta chain	416	AHB62781.1	AmbT4	CDC30_RS27320	415	Tryptophan synthase beta chain	99	98
Fischerella sp. UTEX 1903	AmbT5	Anthranilate phosphoribosyltransferase	365	AHB62782.1	AmbT5	CDC30_RS27325	365	Anthranilate phosphoribosyltransferase	100	98
Fischerella sp. UTEX 1903	AmbC3	Phosphoglycerate mutase family protein	214	AHB62783.1	AmbC3	CDC30_RS27330	214	Phosphoglycerate mutase family protein	100	97

## Sheet: Anabaenopeptin
Gloeothece citriformis PCC 7424
Reference protein: 10.1016/j.chembiol.2010.01.017					Plasmid: pP742401 (328kbp-NC_011738.1)
Organism	Protein	Function	Amino acids	Accession number	Protein	Locus tag	Amino acids	Proposed function	Cover (%)	Positives (%)
Dolichospermum sp. UHCC0090	AptA1	Non-ribosomal peptide synthetase	2195	ACZ55945.1	AptA1	PCC7424_RS27575	2164	Non-ribosomal peptide synthetase	98	80
Dolichospermum sp. UHCC0090	AptB	Non-ribosomal peptide synthetase	1069	ACZ55943.1	AptB	PCC7424_RS27580	1078	Non-ribosomal peptide synthetase	99	78
Dolichospermum sp. UHCC0090	AptC	Non-ribosomal peptide synthetase	2665	ACZ55944.1	AptC	PCC7424_RS27585	1550	Non-ribosomal peptide synthetase	83	67
Scytonema sp. HK-05
Reference protein: 10.1016/j.chembiol.2010.01.017					Plasmid: plasmid1 (831Kbp-NZ_AP018195.1)
Organism	Protein	Function	Amino acids	Accession number	Protein	Locus tag	Amino acids	Proposed function	Cover (%)	Positives (%)
Dolichospermum sp. UHCC0090	AptA2	Non-ribosomal peptide synthetase	2174	ACZ55942.1	AptA2	CA739_RS38695	2199	Non-ribosomal peptide synthetase	100	84
Dolichospermum sp. UHCC0090	AptB	Non-ribosomal peptide synthetase	1069	ACZ55943.1	AptB	CA739_RS38690	1085	Non-ribosomal peptide synthetase	100	88
Dolichospermum sp. UHCC0090	AptC	Non-ribosomal peptide synthetase	2565	ACZ55944.1	AptC	CA739_RS38685	2570	Non-ribosomal peptide synthetase	100	86
-	-	-	-	-	Orf1	CA739_RS38680	205	Uma2 family endonuclease	-	-
Dolichospermum sp. UHCC0090	AptD	Non-ribosomal peptide synthetase	1403	ACZ55946.1	AptD	CA739_RS38675	1783	Non-ribosomal peptide synthetase	99	80
Dolichospermum sp. UHCC0090	AptE	Hydroxymethylglutaryl-CoA lyase-like protein	392	ACZ55947.1	AptE	CA739_RS38675	392	Hydroxymethylglutaryl-CoA lyase-like protein	100	92
Dolichospermum sp. UHCC0090	AptF	ABC transporter	765	ACZ55948.1	AptF	CA739_RS38665	686	ABC transporter	99	81
Gloeothece verrucosa PCC 7822
Reference protein: 10.1016/j.chembiol.2010.01.017					Plasmid: Cy782201 (879kbp-NC_014533.1)
Organism	Protein	Function	Amino acids	Accession number	Protein	Locus tag	Amino acids	Proposed function	Cover (%)	Positives (%)
Dolichospermum sp. UHCC0090	AptA1	Non-ribosomal peptide synthetase	2195	ACZ55945.1	AptA1	CYAN7822_RS29220	2164	Non-ribosomal peptide synthetase	98	80
Dolichospermum sp. UHCC0090	AptB	Non-ribosomal peptide synthetase	1069	ACZ55943.1	AptB	CYAN7822_RS29225	1076	Non-ribosomal peptide synthetase	99	72
Dolichospermum sp. UHCC0090	AptC	Non-ribosomal peptide synthetase	2665	ACZ55944.1	AptC	CYAN7822_RS29230	1554	Non-ribosomal peptide synthetase	75	63

## Sheet: Aeruginosin
Cylindrospermum sp. NIES-4074
Reference protein: 10.1371/journal.pone.0073618					Plasmid: plasmid1 (340kbp-AP018270.1)
Organism	Protein	Function	Amino acids	Accession number	Protein	Locus tag	Amino acids	Proposed function	Cover (%)	Positives (%)
Nodularia spumigena CCY9414	NSP_50540	NRPS	1518	GCF_000340565.2	AerB	NIES4074_61790	1538	NRPS	99	72
-	-	-	-	-	ORF4	NIES4074_61800	76	Hypothetical protein	-	-
Nodularia spumigena CCY9414	NSP_50550	Decarboxylase	193	GCF_000340565.2	AerD	NIES4074_61810	198	Decarboxylase	98	81
Nodularia spumigena CCY9414	NSP_50560	Unknown	211	GCF_000340565.2	AerE	NIES4074_61820	219	Hypothetical protein	98	72
Nodularia spumigena CCY9414	NSP_50570	Reductase	266	GCF_000340565.2	AerF	NIES4074_61830	266	Reductase	100	85
Nodularia spumigena CCY9414	NSP_50580	NRPS	1090	GCF_000340565.2	AerG	NIES4074_61840	1104	NRPS	100	81
Nodularia spumigena CCY9414	NSP_50600	-	266	GCF_000340565.2	ORF1	NIES4074_61850	261	Hypothetical protein	96	82

## Sheet: Cryptophycin
Nostoc sp. ATCC 53789 plasmid pNSP_c (219kbp-CP046706.1)
Protein	Function	Amino acids	Accession number
CrpA	polyketide synthase	2941	ABM21569.1
CrpB	polyketide synthase	3469	ABM21570.1
CrpC	non-ribosomal peptide synthetase	1943	ABM21571.1
CrpD	non-ribosomal peptide synthetase	3343	ABM21572.1
CrpE	CYP450	450	ABM21573.1
CrpF	iron containing 2-oxoglutarate dependent oxygenase	294	ABM21574.1
CrpG	decarboxylase	113	ABM21575.1
CrpH	halogenase	491	ABM21576.1

## Sheet: Geosmin
Nostoc sp. NIES-2111
Reference protein: 10.1016/j.watres.2014.09.037 ; https://doi.org/10.1186/s12864-015-1855-z					Plasmid: plasmid2 (320kbp-NZ_AP018186.1)
Organism	Protein	Function	Amino acids	Accession number	Protein	Locus tag	Amino acids	Proposed function	Cover (%)	Positives (%)
Nostoc sp. UK3	GeoA	Geosmin synthase	294	AIZ06053.1	GeoA	CA737_RS30710	785	Geosmin synthase	100	85
Fischerella sp. PCC 9431	Cnb1	Cyclic nucleotide-binding domain-containing protein	469	WP_026720762.1	Cnb1	CA737_RS30705	469	Cyclic nucleotide-binding domain-containing protein	100	92
Fischerella sp. PCC 9431	Cnb2	Cyclic nucleotide-binding domain-containing protein	468	WP_026720763.1	Cnb2	CA737_RS30700	468	Cyclic nucleotide-binding domain-containing protein	100	90
Nostoc linckia NIES-25
Reference protein: 10.1016/j.watres.2014.09.037 ; https://doi.org/10.1186/s12864-015-1855-z					Plasmid: plasmid1 (1,784Mbp-NZ_AP018223.1)
Organism	Protein	Function	Amino acids	Accession number	Protein	Locus tag	Amino acids	Proposed function	Cover (%)	Positives (%)
Nostoc sp. UK3	GeoA	Geosmin synthase	294	AIZ06053.1	GeoA	CA726_RS30065	782	Geosmin synthase	100	85
Fischerella sp. PCC 9431	Cnb1	Cyclic nucleotide-binding domain-containing protein	469	WP_026720762.1	Cnb1	CA726_RS30060	469	Cyclic nucleotide-binding domain-containing protein	100	92
Fischerella sp. PCC 9431	Cnb2	Cyclic nucleotide-binding domain-containing protein	468	WP_026720763.1	Cnb2	CA726_RS30055	469	Cyclic nucleotide-binding domain-containing protein	100	90

## Sheet: Hassallidin
Aulosira laxa NIES-50
Reference protein: 10.1073/pnas.1320913111					Plasmid: plasmid1 (292kbp-NZ_AP018308.1)
Organism	Protein	Function	Amino acids	Accession number	Protein	Locus tag	Amino acids	Proposed function	Cover (%)	Positives (%)
Anabaena sp. Syke748	HasY	Non-ribosomal peptide synthase	2848	AHZ20784.1	HasY	CA727_RS34540	2834	Non-ribosomal peptide synthase	99	82
Anabaena sp. Syke748	HasX	Glycosyl transferase family 2 protein	313	AHZ20783.1	HasX	CA727_RS34545	315	Glycosyl transferase family 2 protein	98	67
Anabaena sp. Syke748	HasL	3-oxoacyl-acyl-carrier-protein reductase	254	AHZ20771.1	HasL	CA727_RS34550	254	3-oxoacyl-acyl-carrier-protein reductase	100	93
Anabaena sp. Syke748	HasM	Aspartyl/asparaginyl beta-hydroxylase	190	AHZ20772.1	HasM	CA727_RS34555	191	Aspartyl/asparaginyl beta-hydroxylase	98	77
Anabaena sp. Syke748	HasN	Non-ribosomal peptide synthase	3053	AHZ20773.1	HasN	CA727_RS34560	3022	Non-ribosomal peptide synthase	100	72
Anabaena sp. Syke748	HasO	Non-ribosomal peptide synthase	3645	AHZ20774.1	HasO	CA727_RS34565	3645	Non-ribosomal peptide synthase	99	70
-	-	-	-	-	ORF1	CA727_RS34570	257	ABC transporter	-	-
-	-	-	-	-	ORF2	CA727_RS34575	309	ABC transporter	-	-
Anabaena sp. Syke748	HasS	Transcription factor jumonji domain-containing protein	174	AHZ20778.1	HasS	CA727_RS34580	288	Hypothetical protein	37	85
Anabaena sp. Syke748	HasT	Glycosyltransferase DXD motif-containing protein	255	AHZ20779.1	HasT	CA727_RS34585	245	Glycosyltransferase DXD motif-containing protein	95	93
Anabaena sp. Syke748	HasU	Hypothetical protein	73	AHZ20780.1	HasU	CA727_RS34590	73	MbtH family protein	98	98
Anabaena sp. Syke748	HasV	Non-ribosomal peptide synthase	2151	AHZ20781.1	HasV	CA727_RS34595	2142	Non-ribosomal peptide synthase	99	85
Tolypothrix tenuis PCC 7101
Reference protein: 10.1073/pnas.1320913111					Plasmid: plasmid2 (292kbp-NZ_AP018249.1)
Organism	Protein	Function	Amino acids	Accession number	Protein	Locus tag	Amino acids	Proposed function	Cover (%)	Positives (%)
Anabaena sp. Syke748	HasV	Non-ribosomal peptide synthase	2151	AHZ20781.1	HasV	CDC28_RS35685	2142	Non-ribosomal peptide synthase	99	85
Anabaena sp. Syke748	HasU	Hypothetical protein	73	AHZ20780.1	HasU	CDC28_RS35690	73	Hypothetical protein	98	98
Anabaena sp. Syke748	HasT	Glycosyltransferase DXD motif-containing protein	255	AHZ20779.1	HasT	CDC28_RS35695	245	Glycosyltransferase DXD motif-containing protein	95	93
Anabaena sp. Syke748	HasS	Transcription factor jumonji domain-containing protein	174	AHZ20778.1	HasS	CDC28_RS35700	288	Hypothetical protein	37	85
-	-	-	-	-	ORF2	CDC28_RS35705	309	ABC transporter	-	-
-	-	-	-	-	ORF1	CDC28_RS335710	257	ABC transporter	-	-
Anabaena sp. Syke748	HasO	Non-ribosomal peptide synthase	3645	AHZ20774.1	HasO	CDC28_RS35715	3645	Non-ribosomal peptide synthase	99	70
Anabaena sp. Syke748	HasN	Non-ribosomal peptide synthase	3053	AHZ20773.1	HasN	CDC28_RS35720	3022	Non-ribosomal peptide synthase	100	83
Anabaena sp. Syke748	HasM	Aspartyl/asparaginyl beta-hydroxylase	190	AHZ20772.1	HasM	CDC28_RS35725	191	Aspartyl/asparaginyl beta-hydroxylase	98	87
Anabaena sp. Syke748	HasL	3-oxoacyl-acyl-carrier-protein reductase	254	AHZ20771.1	HasL	CDC28_RS35730	254	3-oxoacyl-acyl-carrier-protein reductase	100	93
Anabaena sp. Syke748	HasX	Glycosyl transferase family 2 protein	313	AHZ20783.1	HasX	CDC28_RS35735	315	Glycosyl transferase family 2 protein	98	67

## Sheet: Microcystin
Fischerella sp. NIES-4106
Reference protein: 10.1016/j.toxicon.2017.10.021					Plasmid: plasmid2 (550kbp-NZ_AP018299.1)
Organism	Protein	Function	Amino acids	Accession number	Protein	Locus tag	Amino acids	Proposed function	Cover (%)	Positives (%)
Fischerella sp. CENA161	McyH	ABC transporter	590	AQH32478.1	McyH	CDC30_RS26705	601	ABC transporter	99	94
Fischerella sp. CENA161	McyI	Phosphoglycerate dehydrogenase	342	AQH32479.1	McyI	CDC30_RS26710	341	Phosphoglycerate dehydrogenase	100	95
Fischerella sp. CENA161	McyF	Amino acid racemase	262	AQH32480.1	McyF	CDC30_RS26715	254	Amino acid racemase	96	90
Fischerella sp. CENA161	McyE	Hybrid Non-ribosomal peptide synthetase/type I polyketide synthase	3511	AQH32481.1	McyE	CDC30_RS26720	3463	Hybrid Non-ribosomal peptide synthetase/type I polyketide synthase	100	92
Fischerella sp. CENA161	McyJ	SAM-dependent methyltransferase	313	AQH32487.1	McyJ	CDC30_RS26725	309	SAM-dependent methyltransferase	98	94
Fischerella sp. CENA161	McyD	Type I polyketide synthase	3872	AQH32482.1	McyD	CDC30_RS26730	3876	Type I polyketide synthase	99	93
Fischerella sp. CENA161	McyG	Type I polyketide synthase	2639	AQH32483.1	McyG	CDC30_RS26735	2640	Type I polyketide synthase	100	94
Fischerella sp. CENA161	McyA	Non-ribosomal peptide synthetase	2787	AQH32484.1	McyA	CDC30_RS26740	2796	Non-ribosomal peptide synthetase	100	93
Fischerella sp. CENA161	McyB	Non-ribosomal peptide synthetase	2136	AQH32485.1	McyB	CDC30_RS26745	2129	Non-ribosomal peptide synthetase	100	93
Fischerella sp. CENA161	McyC	Non-ribosomal peptide synthetase	1283	AQH32486.1	McyC	CDC30_RS26750	1285	Non-ribosomal peptide synthetase	100	93
