# Supplementary material for: Mining of Cyanobacterial Genomes Indicates Natural Product Biosynthetic Gene Clusters Located in Conjugative Plasmids
Source: Front Microbiol. 2021 Nov 4;12:684565. doi: 10.3389/fmicb.2021.684565 (PMC8600333; doi:10.3389/fmicb.2021.684565)
Supplement: Supplementary Table 4 — Predicted mobility of cyanobacterial plasmids. See the “Materials and Methods” section for further information. [file Table_4.XLSX]

## Sheet: Plasmid Mobility
Genome									Presence of core protein for plasmid conjugation			Predicted mobility		Cutoff:	Coverage	Identity	E-value
Organism	Release date	Plasmid	Accession number	Size (bp)	CDS	BGCs	Known BGC	PPT	relaxase (WP_010999754.1)	virB4 (WP_010999761.1)	virD4 (WP_010999768.1)	Transmissible plasmids			80	30	1e-20
Acaryochloris marina MBIC11017	2007-10-16	pREB2	NC_009927.1	356087	359	1	-	-	-	WP_012167151.1	WP_012167142.1	-
Acaryochloris marina MBIC11017	2007-10-16	pREB1	NC_009926.1	374161	326	1	-	1	-	WP_012166541.1	WP_012166881.1	-		Legend 1
Acaryochloris marina MBIC11017	2007-10-16	pREB9	NC_009934.1	2133	2	-	-	-	-	-	-	-		+	Pseudo-gene
Acaryochloris marina MBIC11017	2007-10-16	pREB8	NC_009933.1	120693	110	-	-	-	-	WP_012168504.1	WP_012168517.1	-
Acaryochloris marina MBIC11017	2007-10-16	pREB7	NC_009932.1	155110	136	-	-	-	-	WP_012168308.1	WP_012168336.1	-
Acaryochloris marina MBIC11017	2007-10-16	pREB6	NC_009931.1	172728	166	-	-	-	-	WP_012168200.1	WP_012168209.1	-
Acaryochloris marina MBIC11017	2007-10-16	pREB5	NC_009930.1	177162	180	-	-	-	-	WP_012167881.1	WP_012168007.1	-		Legend 2
Acaryochloris marina MBIC11017	2007-10-16	pREB4	NC_009929.1	226680	222	-	-	-	-	WP_012167832.1	WP_012167817.1	-		Chr	Chromossome
Acaryochloris marina MBIC11017	2007-10-16	pREB3	NC_009928.1	273121	292	-	-	-	-	WP_012167311.1	WP_041661338.1	-		BGC	Biosynthetica gene cluster
Anabaena cylindrica PCC 7122	2017-06-24	plasmid3	NZ_AP018169.1	93804	67	1	-	-	-	-	-	-		Pld	Plasmid
Anabaena cylindrica PCC 7122	2012-12-07	pANACY.04	NC_019774.1	97606	66	1	-	-	-	-	-	-
Anabaena cylindrica PCC 7122	2012-12-07	pANACY.05	NC_020056.1	20633	18	-	-	-	-	-	-	-
Anabaena cylindrica PCC 7122	2012-12-07	pANACY.06	NC_019775.1	22823	24	-	-	-	-	-	-	-		AER	Aeruginosin
Anabaena cylindrica PCC 7122	2017-06-24	plasmid4	NZ_AP018170.1	89054	99	-	-	-	-	-	-	-		AGD	Aeruginoside
Anabaena cylindrica PCC 7122	2012-12-07	pANACY.03	NC_019773.1	128780	140	-	-	-	-	WP_015217710.1	-	-		AMB	Ambiguine
Anabaena cylindrica PCC 7122	2012-12-07	pANACY.02	NC_020157.1	177682	151	-	-	-	-	WP_015364351.1_119	WP_015364343.1	-		ANC	Anacyclamide
Anabaena cylindrica PCC 7122	2017-06-24	plasmid2	NZ_AP018168.1	177682	150	-	-	-	-	WP_015364351.1	WP_015364343.1	-		ANT	Anatoxin
Anabaena cylindrica PCC 7122	2012-12-07	pANACY.01	NC_019772.1	219925	159	-	-	-	-	WP_015217602.1	WP_015217554.1	-		APT	Anabaenopeptin
Anabaena cylindrica PCC 7122	2017-06-24	plasmid1	NZ_AP018167.1	259925	201	-	-	-	-	-	WP_015217554.1	-		CRY	Cryptophycin
Anabaena cylindrica PCC 7122	2017-06-24	plasmid5	NZ_AP018171.1	54068	54	-	-	-	WP_015214242.1	-	-	Mobilizable		CUR	Curacin
Anabaena sp. 90	2012-11-13	pANA03	NC_019440.1	20025	18	-	-	-	-	-	-	-		CYL	Cylindrocyclophane
Anabaena sp. 90	2012-11-13	pANA02	NC_019429.1	56037	53	-	-	-	-	-	-	-		GEO	Geosmin
Anabaena sp. 90	2012-11-13	pANA01	NC_019428.1	80384	93	-	-	-	-	-	-	-		HAS	Hassalidin
Anabaena sp. WA102	2015-09-01	unnamed	NZ_CP011457.1	76597	94	1	-	-	-	-	-	-		HEC	Hectochlorin
Anabaenopsis circularis NIES-21	2017-06-24	plasmid3	NZ_AP018177.1	34823	30	-	-	-	-	-	-	-		HG	Heterocyst glycolipid
Anabaenopsis circularis NIES-21	2017-06-24	plasmid1	NZ_AP018175.1	214824	182	-	-	-	-	WP_096585883.1	-	-		MCC	Microcyclamide
Anabaenopsis circularis NIES-21	2017-06-24	plasmid2	NZ_AP018176.1	254982	263	-	-	-	-	-	-	-		MCY	Microcystin
Aulosira laxa NIES-50	2017-06-24	plasmid1	NZ_AP018308.1	292325	196	1	HAS	-	-	CA727_RS33930+	WP_096584825.1	-		MER	Merocyclophane
Aulosira laxa NIES-50	2017-06-24	plasmid5	NZ_AP018312.1	45978	41	-	-	-	-	-	-	-		MIC	Microviridin
Aulosira laxa NIES-50	2017-06-24	plasmid4	NZ_AP018311.1	56669	41	-	-	-	-	-	-	-		MPT	Micropeptin
Aulosira laxa NIES-50	2017-06-24	plasmid3	NZ_AP018310.1	216164	196	-	-	-	-	WP_096585156.1	WP_096585451.1	-		NDA	Nodularin
Aulosira laxa NIES-50	2017-06-24	plasmid2	NZ_AP018309.1	241484	221	-	-	-	-	WP_096583352.1	WP_096583342.1	-		NOS	Nosperin
Aulosira laxa NIES-50	2017-06-24	plasmid6	NZ_AP018313.1	40278	34	-	-	-	WP_096585718.1	-	-	Mobilizable		NTC	Nostocyclopeptide
Calothrix brevissima NIES-22	2017-06-24	plasmid1	NZ_AP018208.1	157982	121	1	-	-	-	-	-	-		NTP	Nostopeptolide
Calothrix brevissima NIES-22	2017-06-24	plasmid8	NZ_AP018215.1	21270	23	-	-	-	-	-	-	-		PIR	Piricyclamide
Calothrix brevissima NIES-22	2017-06-24	plasmid7	NZ_AP018214.1	25761	21	-	-	-	-	-	-	-		PLG	Prenylagaramide
Calothrix brevissima NIES-22	2017-06-24	plasmid3	NZ_AP018210.1	33326	35	-	-	-	-	-	-	-		PRE	Prenylagaramide
Calothrix brevissima NIES-22	2017-06-24	plasmid6	NZ_AP018213.1	35884	34	-	-	-	-	-	-	-		PSPU	Pseudospumigin
Calothrix brevissima NIES-22	2017-06-24	plasmid5	NZ_AP018212.1	57802	44	-	-	-	-	-	-	-		SHI	Shinorine
Calothrix brevissima NIES-22	2017-06-24	plasmid2	NZ_AP018209.1	207970	176	-	-	-	-	WP_096648394.1	WP_096648402.1	-		SPU	Spumigin
Calothrix brevissima NIES-22	2017-06-24	plasmid4	NZ_AP018211.1	190194	161	1	-	-	WP_096648902.1	WP_096648932.1	WP_096648916.1	Conjugative		TEN	Tenuecyclamide
Calothrix parasitica NIES-267	2017-06-24	plasmid5	NZ_AP018232.1	15610	13	-	-	-	-	-	-	-		TRI	Trichamide
Calothrix parasitica NIES-267	2017-06-24	plasmid3	NZ_AP018230.1	75777	55	-	-	-	-	-	-	-		VIR	Viridisamide
Calothrix parasitica NIES-267	2017-06-24	plasmid2	NZ_AP018229.1	111662	115	-	-	-	-	WP_096661523.1	WP_096661535.1	-		VRD	Viridisamide
Calothrix parasitica NIES-267	2017-06-24	plasmid1	NZ_AP018228.1	271562	179	-	-	-	-	WP_096661363.1	WP_096661501.1	-
Calothrix parasitica NIES-267	2017-06-24	plasmid4	NZ_AP018231.1	64695	51	-	-	-	WP_096661717.1	-	-	Mobilizable
Calothrix sp. 336/3	2015-05-06	unnamed3	NZ_CP011385.1	5532	2	-	-	-	-	-	-	-
Calothrix sp. 336/3	2015-05-06	unnamed2	NZ_CP011384.1	23766	22	-	-	-	-	-	-	-
Calothrix sp. 336/3	2015-05-06	unnamed1	NZ_CP011383.1	107561	102	-	-	-	-	-	-	-
Calothrix sp. NIES-2098	2017-06-24	plasmid1	NZ_AP018173.1	222568	231	1	-	-	-	WP_096595616.1	WP_096595604.1	-
Calothrix sp. NIES-2100	2017-06-24	plasmid1	NZ_AP018179.1	53730	48	-	-	-	WP_096682730.1	WP_096682750.1	WP_096682743.1	Conjugative
Calothrix sp. NIES-4071	2017-06-24	plasmid7	NZ_AP018262.1	4312	5	-	-	-	-	-	-	-
Calothrix sp. NIES-4071	2017-06-24	plasmid8	NZ_AP018263.1	8809	10	-	-	-	-	-	-	-
Calothrix sp. NIES-4071	2017-06-24	plasmid6	NZ_AP018261.1	13693	25	-	-	-	-	-	-	-
Calothrix sp. NIES-4071	2017-06-24	plasmid5	NZ_AP018260.1	18433	24	-	-	-	-	-	-	-
Calothrix sp. NIES-4071	2017-06-24	plasmid4	NZ_AP018259.1	73113	52	-	-	-	-	-	-	-
Calothrix sp. NIES-4071	2017-06-24	plasmid3	NZ_AP018258.1	105312	57	-	-	-	-	-	-	-
Calothrix sp. NIES-4071	2017-06-24	plasmid1	NZ_AP018256.1	394732	381	-	-	-	WP_096694594.1	WP_096694815.1	WP_096694809.1	Conjugative
Calothrix sp. NIES-4071	2017-06-24	plasmid2	NZ_AP018257.1	365907	358	1	-	-	WP_096694947.1	-	-	Mobilizable
Calothrix sp. NIES-4101	2017-06-24	plasmid4	AP018277.1	126615	118	1	-	-	-	-	-	-
Calothrix sp. NIES-4101	2017-06-24	plasmid6	AP018279.1	5239	8	-	-	-	-	-	-	-
Calothrix sp. NIES-4101	2017-06-24	plasmid5	AP018278.1	72581	70	-	-	-	-	-	-	-
Calothrix sp. NIES-4101	2017-06-24	plasmid2	AP018275.1	91394	105	-	-	-	-	-	-	-
Calothrix sp. NIES-4105	2017-06-24	plasmid7	NZ_AP018297.1	4312	5	-	-	-	-	-	-	-
Calothrix sp. NIES-4105	2017-06-24	plasmid6	NZ_AP018296.1	13693	24	-	-	-	-	-	-	-
Calothrix sp. NIES-4105	2017-06-24	plasmid5	NZ_AP018295.1	18433	25	-	-	-	-	-	-	-
Calothrix sp. NIES-4105	2017-06-24	plasmid4	NZ_AP018294.1	73113	52	-	-	-	-	-	-	-
Calothrix sp. NIES-4105	2017-06-24	plasmid3	NZ_AP018293.1	105312	57	-	-	-	-	-	-	-
Calothrix sp. NIES-4105	2017-06-24	plasmid1	NZ_AP018291.1	39473	382	-	-	-	WP_096694594.1	WP_096694815.1	WP_096694809.1	Conjugative
Calothrix sp. NIES-4105	2017-06-24	plasmid2	NZ_AP018292.1	365907	358	1	-	-	WP_096694947.1	-	-	Mobilizable
Calothrix sp. NIES-4105	2017-06-24	plasmid3	AP018276.1	55090	44	-	-	-	BAZ36687.1	-	-	Mobilizable
Calothrix sp. PCC 6303	2012-12-06	pCAL6303.01	NC_019727.1	80757	59	1	-	-	-	-	-	-
Calothrix sp. PCC 6303	2012-12-06	pCAL6303.02	NC_019728.1	56464	50	-	-	-	-	-	-	-
Calothrix sp. PCC 6303	2012-12-06	pCAL6303.03	NC_019752.1	55337	47	-	-	-	WP_015201149.1	-	-	Mobilizable
Chamaesiphon minutus PCC 6605	2012-12-05	pCHA6605.02	NC_019698.1	31019	25	-	-	-	-	-	-	-
Chamaesiphon minutus PCC 6605	2012-12-05	pCHA6605.01	NC_020053.1	446651	445	-	-	-	-	WP_015329016.1	WP_015329026.1	-
Chondrocystis sp. NIES-4102	2017-06-24	plasmid6	NZ_AP018287.1	11549	12	-	-	-	-	-	-	-
Chondrocystis sp. NIES-4102	2017-06-24	plasmid5	NZ_AP018286.1	18150	19	-	-	-	-	-	-	-
Chondrocystis sp. NIES-4102	2017-06-24	plasmid4	NZ_AP018285.1	22161	23	-	-	-	-	-	-	-
Chondrocystis sp. NIES-4102	2017-06-24	plasmid2	NZ_AP018283.1	123154	120	-	-	-	-	WP_096724362.1	-	-
Chondrocystis sp. NIES-4102	2017-06-24	plasmid3	NZ_AP018284.1	149096	167	-	-	-	-	WP_096724362.1	-	-
Chondrocystis sp. NIES-4102	2017-06-24	plasmid1	NZ_AP018282.1	161734	164	-	-	-	-	WP_096724118.1	WP_096724063.1	-
Chroococcidiopsis thermalis PCC 7203	2012-12-05	pCHRO.02	NC_019696.1	2779	1	-	-	-	-	-	-	-
Chroococcidiopsis thermalis PCC 7203	2012-12-05	pCHRO.01	NC_019699.1	370830	358	-	-	-	-	WP_015163128.1	WP_015163135.1	-
Crinalium epipsammum PCC 9333	2012-12-06	pCRI9333.01	NC_019733.1	54978	47	1	-	-	-	-	-	-
Crinalium epipsammum PCC 9333	2012-12-06	pCRI9333.08	NC_019756.1	4488	6	-	-	-	-	-	-	-
Crinalium epipsammum PCC 9333	2012-12-06	pCRI9333.07	NC_019737.1	28455	31	-	-	-	-	-	-	-
Crinalium epipsammum PCC 9333	2012-12-06	pCRI9333.06	NC_019755.1	29492	25	-	-	-	-	-	-	-
Crinalium epipsammum PCC 9333	2012-12-06	pCRI9333.05	NC_019736.1	39142	38	-	-	-	-	-	-	-
Crinalium epipsammum PCC 9333	2012-12-06	pCRI9333.04	NC_019735.1	44285	48	-	-	-	-	-	-	-
Crinalium epipsammum PCC 9333	2012-12-06	pCRI9333.03	NC_019754.1	50800	53	-	-	-	-	-	-	-
Crinalium epipsammum PCC 9333	2012-12-06	pCRI9333.02	NC_019734.1	53213	58	-	-	-	WP_015180004.1	-	-	Mobilizable
Crocosphaera subtropica ATCC 51142	2008-04-01	D	NC_010543.1	10244	11	-	-	-	-	-	-	-
Crocosphaera subtropica ATCC 51142	2008-04-01	C	NC_010542.1	14685	16	-	-	-	-	-	-	-
Crocosphaera subtropica ATCC 51142	2008-04-01	B	NC_010541.1	31856	23	-	-	-	-	-	-	-
Crocosphaera subtropica ATCC 51142	2008-04-01	A	NC_010539.1	39620	34	-	-	-	-	-	-	-
Cyanobacterium aponinum PCC 10605	2012-12-07	pCYAN10605.01	NC_019777.1	62874	70	-	-	-	-	-	-	-
Cyanobacterium sp. HL-69	2017-12-07	pCsHL69-2	CP024914.1	55266	43	-	-	-	-	-	-	-
Cyanobacterium sp. HL-69	2017-12-07	pCsHL69-1	CP024913.1	86432	87	-	-	-	-	-	-	-
Cyanothece sp. PCC 7425	2009-01-09	pP742501	NC_011880.1	196837	156	1	-	-	-	WP_015939467.1	WP_156793889.1	-
Cyanothece sp. PCC 7425	2009-01-09	pP742503	NC_011882.1	34726	27	-	-	-	-	-	-	-
Cyanothece sp. PCC 7425	2009-01-09	pP742502	NC_011885.1	179973	184	-	-	-	-	-	-	-
Cylindrospermum sp. NIES-4074	2017-06-24	plasmid3	AP018272.1	220013	174	1	-	-	-	BAZ33951.1	BAZ33920.1	-
Cylindrospermum sp. NIES-4074	2017-06-24	plasmid1	AP018270.1	340655	253	2	AER	-	-	-	-	-
Cylindrospermum sp. NIES-4074	2017-06-24	plasmid4	AP018273.1	36087	28	-	-	-	-	-	-	-
Cylindrospermum sp. NIES-4074	2017-06-24	plasmid2	AP018271.1	261073	199	1	-	-	BAZ33719.1	BAZ33826.1	BAZ33819.1	Conjugative
Cylindrospermum stagnale PCC 7417	2012-12-06	pCYLST.01	NC_020050.1	431821	324	1	-	-	-	WP_015328411.1	WP_015328383.1	-
Cylindrospermum stagnale PCC 7417	2012-12-06	pCYLST.03	NC_019758.1	20876	19	-	-	-	-	-	-	-
Cylindrospermum stagnale PCC 7417	2012-12-06	pCYLST.02	NC_019744.1	154332	136	-	-	-	-	WP_041234246.1	WP_015186479.1	-
Dolichospermum sp. UHCC 0315A	2019-08-28	pUHCC0315b	NZ_CP043058.1	53423	33	-	-	-	-	-	-	-
Dolichospermum sp. UHCC 0315A	2019-08-28	pUHCC0315c	NZ_CP043059.1	84843	95	-	-	-	-	-	-	-
Dolichospermum sp. UHCC 0315A	2019-08-28	pUHCC0315a	NZ_CP043057.1	96277	68	-	-	-	-	-	-	-
Euhalothece natronophila Z-M001	2019-08-08	pEu4	NZ_CP042330.1	25471	30	-	-	-	-	-	-	-
Euhalothece natronophila Z-M001	2019-08-08	pEu3	NZ_CP042329.1	44260	43	-	-	-	-	-	-	-
Euhalothece natronophila Z-M001	2019-08-08	pEu2	NZ_CP042328.1	45552	30	-	-	-	-	-	-	-
Euhalothece natronophila Z-M001	2019-08-08	pEu1	NZ_CP042327.1	82066	80	-	-	-	-	-	-	-
Fischerella sp. NIES-3754	2015-12-05	pFIS3754-02	NZ_AP017307.1	2411	1	-	-	-	-	-	-	-
Fischerella sp. NIES-3754	2015-12-05	pFIS3754-01	NZ_AP017306.1	2849	1	-	-	-	-	-	-	-
Fischerella sp. NIES-4106	2017-06-24	plasmid4	NZ_AP018302.1	39362	35	4	AMB, MCY	-	-	-	-	-
Fischerella sp. NIES-4106	2017-06-24	plasmid8	NZ_AP018306.1	20666	27	-	-	-	-	-	-	-
Fischerella sp. NIES-4106	2017-06-24	plasmid7	NZ_AP018305.1	22631	29	-	-	-	-	-	-	-
Fischerella sp. NIES-4106	2017-06-24	plasmid5	NZ_AP018303.1	24478	31	-	-	-	-	-	-	-
Fischerella sp. NIES-4106	2017-06-24	plasmid6	NZ_AP018304.1	24589	32	-	-	-	-	-	-	-
Fischerella sp. NIES-4106	2017-06-24	plasmid3	NZ_AP018301.1	78672	86	-	-	-	-	-	-	-
Fischerella sp. NIES-4106	2017-06-24	plasmid1	NZ_AP018299.1	550801	353	-	-	-	-	-	-	-
Fischerella sp. NIES-4106	2017-06-24	plasmid2	NZ_AP018300.1	312401	293	1	-	-	WP_096679978.1	WP_096680004.1	CDC30_RS28860+	Conjugative
Fremyella diplosiphon NIES-3275	2017-06-24	plasmid04	NZ_AP018237.1	175368	122	1	-	-	-	-	-	-
Fremyella diplosiphon NIES-3275	2017-06-24	plasmid12	NZ_AP018245.1	29106	31	-	-	-	-	-	-	-
Fremyella diplosiphon NIES-3275	2017-06-24	plasmid13	NZ_AP018247.1	29597	32	-	-	-	-	-	-	-
Fremyella diplosiphon NIES-3275	2017-06-24	plasmid13	NZ_AP018246.1	36507	31	-	-	-	-	-	-	-
Fremyella diplosiphon NIES-3275	2017-06-24	plasmid09	NZ_AP018242.1	38931	37	-	-	-	-	-	-	-
Fremyella diplosiphon NIES-3275	2017-06-24	plasmid11	NZ_AP018244.1	39300	38	-	-	-	-	-	-	-
Fremyella diplosiphon NIES-3275	2017-06-24	plasmid10	NZ_AP018243.1	39434	33	-	-	-	-	-	-	-
Fremyella diplosiphon NIES-3275	2017-06-24	plasmid08	NZ_AP018241.1	46852	33	-	-	-	-	-	-	-
Fremyella diplosiphon NIES-3275	2017-06-24	plasmid07	NZ_AP018240.1	55884	58	-	-	-	-	-	-	-
Fremyella diplosiphon NIES-3275	2017-06-24	plasmid05	NZ_AP018238.1	84811	82	-	-	-	-	-	-	-
Fremyella diplosiphon NIES-3275	2017-06-24	plasmid06	NZ_AP018239.1	93764	77	-	-	-	-	WP_096622404.1	WP_096622407.1	-
Fremyella diplosiphon NIES-3275	2017-06-24	plasmid03	NZ_AP018236.1	152957	139	-	-	-	-	-	-	-
Fremyella diplosiphon NIES-3275	2017-06-24	plasmid02	NZ_AP018235.1	194818	165	-	-	-	-	WP_096732820.1	WP_096733059.1	-
Fremyella diplosiphon NIES-3275	2017-06-24	plasmid01	NZ_AP018234.1	214996	202	-	-	-	-	WP_045873819.1	WP_045873860.1	-
Geminocystis sp. NIES-3708	2015-03-18	pGM05	NZ_AP014820.1	5106	3	-	-	-	-	-	-	-
Geminocystis sp. NIES-3708	2015-03-18	pGM04	NZ_AP014819.1	16994	10	-	-	-	-	-	-	-
Geminocystis sp. NIES-3708	2015-03-18	pGM03	NZ_AP014818.1	17905	17	-	-	-	-	-	-	-
Geminocystis sp. NIES-3708	2015-03-18	pGM02	NZ_AP014817.1	57874	51	-	-	-	-	-	-	-
Geminocystis sp. NIES-3708	2015-03-18	pGM01	NZ_AP014816.1	60790	51	-	-	-	-	-	-	-
Geminocystis sp. NIES-3709	2015-03-18	pGM3709_11	NZ_AP014832.1	4576	2	-	-	-	-	-	-	-
Geminocystis sp. NIES-3709	2015-03-18	pGM3709_10	NZ_AP014831.1	5251	2	-	-	-	-	-	-	-
Geminocystis sp. NIES-3709	2015-03-18	pGM3709_09	NZ_AP014830.1	5754	2	-	-	-	-	-	-	-
Geminocystis sp. NIES-3709	2015-03-18	pGM3709_06	NZ_AP014827.1	10375	12	-	-	-	-	-	-	-
Geminocystis sp. NIES-3709	2015-03-18	pGM3709_08	NZ_AP014829.1	10930	9	-	-	-	-	-	-	-
Geminocystis sp. NIES-3709	2015-03-18	pGM3709_02	NZ_AP014823.1	29076	17	-	-	-	-	-	-	-
Geminocystis sp. NIES-3709	2015-03-18	pGM3709_05	NZ_AP014826.1	32475	57	-	-	-	-	-	-	-
Geminocystis sp. NIES-3709	2015-03-18	pGM3709_07	NZ_AP014828.1	37779	36	-	-	-	-	-	-	-
Geminocystis sp. NIES-3709	2015-03-18	pGM3709_01	NZ_AP014822.1	41943	37	-	-	-	-	-	-	-
Geminocystis sp. NIES-3709	2015-03-18	pGM3709_04	NZ_AP014825.1	48007	46	-	-	-	-	-	-	-
Geminocystis sp. NIES-3709	2015-03-18	pGM3709_03	NZ_AP014824.1	49712	36	-	-	-	-	-	-	-
Gloeocapsa sp. PCC 7428	2012-12-06	pGLO7428.01	NC_019746.1	204466	137	3	-	-	-	-	-	-
Gloeocapsa sp. PCC 7428	2012-12-06	pGLO7428.04	NC_019747.1	14187	19	-	-	-	-	-	-	-
Gloeocapsa sp. PCC 7428	2012-12-06	pGLO7428.02	NC_020051.1	201822	181	-	-	-	-	GLO7428_RS25160+	WP_104547887.1	-
Gloeocapsa sp. PCC 7428	2012-12-06	pGLO7428.03	NC_019759.1	30787	25	-	-	-	WP_015211464.1	-	-	Mobilizable
Gloeothece citriformis PCC 7424	2008-12-17	pP742401	NC_011738.1	328635	273	2	-	-	-	WP_012599653.1	WP_012599535.1	-
Gloeothece citriformis PCC 7424	2008-12-17	pP742406	NC_011734.1	15219	13	-	-	-	-	-	-	-
Gloeothece citriformis PCC 7424	2008-12-17	pP742405	NC_011733.1	18083	19	-	-	-	-	-	-	-
Gloeothece citriformis PCC 7424	2008-12-17	pP742404	NC_011732.1	22636	19	-	-	-	-	-	-	-
Gloeothece citriformis PCC 7424	2008-12-17	pP742403	NC_011730.1	29239	27	-	-	-	-	-	-	-
Gloeothece citriformis PCC 7424	2008-12-17	pP742402	NC_011737.1	197705	198	-	-	-	-	-	WP_012599535.1	-
Gloeothece verrucosa PCC 7822	2010-09-15	Cy782202	NC_014534.1	473846	424	2	-	-	-	WP_013334966.1	WP_013334959.1	-
Gloeothece verrucosa PCC 7822	2010-09-15	Cy782201	NC_014533.1	879545	622	5	APT	-	-	WP_013334315.1	WP_041934103.1_484	-
Gloeothece verrucosa PCC 7822	2010-09-15	Cy782206	NC_014535.1	13777	11	-	-	-	-	-	-	-
Gloeothece verrucosa PCC 7822	2010-09-15	Cy782205	NC_014504.1	43617	35	-	-	-	-	-	-	-
Gloeothece verrucosa PCC 7822	2010-09-15	Cy782204	NC_014503.1	47550	35	-	-	-	-	-	-	-
Gloeothece verrucosa PCC 7822	2010-09-15	Cy782203	NC_014502.1	291993	278	-	-	-	-	WP_013325725.1	WP_013325589.1	-
Leptolyngbya boryana dg5	2015-02-14	pLBX	NZ_AP014644.1	504942	385	1	-	-	-	WP_017291856.1	WP_017291847.1	-
Leptolyngbya boryana dg5	2015-02-14	pLBY	NZ_AP014645.1	44369	46	-	-	-	-	-	-	-
Leptolyngbya boryana dg5	2015-02-14	pLBA	NZ_AP014643.1	77793	108	-	-	-	-	-	-	-
Leptolyngbya boryana IAM M-101	2015-02-14	pLBX	NZ_AP014640.1	504942	384	1	-	-	-	WP_017291856.1	WP_017291847.1	-
Leptolyngbya boryana IAM M-101	2015-02-14	pLBY	NZ_AP014641.1	44369	56	-	-	-	-	-	-	-
Leptolyngbya boryana IAM M-101	2015-02-14	pLBA	NZ_AP014639.1	77793	109	-	-	-	-	-	-	-
Leptolyngbya boryana NIES-2135	2017-06-24	plasmid2	NZ_AP018205.1	553673	419	1	-	-	-	WP_017291856.1	WP_017291847.1	-
Leptolyngbya boryana NIES-2135	2017-06-24	plasmid3	NZ_AP018206.1	13170	8	-	-	-	-	-	-	-
Leptolyngbya boryana NIES-2135	2017-06-24	plasmid1	NZ_AP018204.1	411362	384	-	-	-	-	CA740_RS30685+	WP_017291927.1	-
Leptolyngbya sp. NIES-3755	2015-12-09	plasmid2	NZ_AP017310.1	98206	52	2	-	-	-	-	-	-
Leptolyngbya sp. NIES-3755	2015-12-09	plasmid3	NZ_AP017311.1	92964	107	-	-	-	-	-	-	-
Leptolyngbya sp. NIES-3755	2015-12-09	plasmid1	NZ_AP017309.1	325675	313	-	-	-	-	WP_068394178.1	WP_068394199.1	-
Microcoleus sp. PCC 7113	2012-12-06	pMIC7113.08	NC_019743.1	20803	30	-	-	-	-	-	-	-
Microcoleus sp. PCC 7113	2012-12-06	pMIC7113.07	NC_019762.1	25982	20	-	-	-	-	-	-	-
Microcoleus sp. PCC 7113	2012-12-06	pMIC7113.06	NC_019742.1	28816	32	-	-	-	-	-	-	-
Microcoleus sp. PCC 7113	2012-12-06	pMIC7113.05	NC_019741.1	38468	42	-	-	-	-	-	-	-
Microcoleus sp. PCC 7113	2012-12-06	pMIC7113.04	NC_019761.1	50464	47	-	-	-	-	-	-	-
Microcoleus sp. PCC 7113	2012-12-06	pMIC7113.03	NC_019740.1	92471	78	-	-	-	-	-	-	-
Microcoleus sp. PCC 7113	2012-12-06	pMIC7113.02	NC_019760.1	93032	69	-	-	-	-	-	-	-
Microcoleus sp. PCC 7113	2012-12-06	pMIC7113.01	NC_019739.1	146045	112	-	-	-	WP_015186198.1	WP_015186109.1	WP_041781487.1	Conjugative
Microcystis aeruginosa NIES-2481	2016-08-15	p1	NZ_CP025929.1	147539	155	-	-	-	-	-	-	-
Microcystis aeruginosa NIES-2549	2015-04-29	p1	NZ_CP026286.1	6987	9	-	-	-	-	-	-	-
Moorea producens JHB	2016-10-26	unnamed2	NZ_CP017710.1	1944	2	-	-	-	-	-	-	-
Moorea producens JHB	2016-10-26	unnamed1	NZ_CP017709.1	9474	9	-	-	-	-	-	-	-
Moorea producens PAL-8-15-08-1	2016-10-18	unnamed	NZ_CP017600.1	35548	38	-	-	-	-	-	-	-
Nodularia spumigena UHCC 0039	2018-04-17	pUHCC0039a	NZ_CP020115.1	92326	91	-	-	-	WP_107807069.1	WP_107807093.1	WP_107807101.1	Conjugative
Nostoc azollae' 0708	2010-06-14	pAzo02	NC_014250.1	21875	8	-	-	-	-	-	-	-
Nostoc azollae' 0708	2010-06-14	pAzo01	NC_014249.1	109570	97	-	-	-	-	-	-	-
Nostoc carneum NIES-2107	2017-06-24	plasmid2	NZ_AP018182.1	221468	183	1	-	-	-	WP_096732820.1	WP_096733059.1	-
Nostoc carneum NIES-2107	2017-06-24	plasmid3	NZ_AP018183.1	231372	177	2	-	-	-	-	WP_096733096.1	-
Nostoc carneum NIES-2107	2017-06-24	plasmid1	NZ_AP018181.1	553734	416	-	-	-	-	-	-	-
Nostoc commune HK-02	2018-04-03	plasmid3	AP018329.1	23005	26	-	-	-	-	-	-	-
Nostoc commune HK-02	2018-04-03	plasmid7	AP018333.1	24297	29	-	-	-	-	-	-	-
Nostoc commune HK-02	2018-04-03	plasmid2	AP018328.1	24461	32	-	-	-	-	-	-	-
Nostoc commune HK-02	2018-04-03	plasmid8	AP018334.1	29435	32	-	-	-	-	-	-	-
Nostoc commune HK-02	2018-04-03	plasmid5	AP018331.1	34879	32	-	-	-	-	-	-	-
Nostoc commune HK-02	2018-04-03	plasmid6	AP018332.1	34997	35	-	-	-	-	-	-	-
Nostoc commune HK-02	2018-04-03	plasmid4	AP018330.1	40828	48	-	-	-	-	-	-	-
Nostoc commune HK-02	2018-04-03	plasmid1	AP018327.1	865749	886	2	-	-	BBD70273.1	BBD70278.1	BBD70284.1	Conjugative
Nostoc flagelliforme CCNUN1	2017-12-07	pNFSY04	NZ_CP024789.1	144585	116	1	-	-	-	-	-	-
Nostoc flagelliforme CCNUN1	2017-12-07	pNFSY07	NZ_CP024792.1	327173	288	2	-	-	-	-	-	-
Nostoc flagelliforme CCNUN1	2017-12-07	pNFSY01	NZ_CP024786.1	28479	30	-	-	-	-	-	-	-
Nostoc flagelliforme CCNUN1	2017-12-07	pNFSY02	NZ_CP024787.1	68844	71	-	-	-	-	-	-	-
Nostoc flagelliforme CCNUN1	2017-12-07	pNFSY03	NZ_CP024788.1	101520	24	-	-	-	-	-	-	-
Nostoc flagelliforme CCNUN1	2017-12-07	pNFSY08	NZ_CP024793.1	805120	837	1	-	-	WP_100904158.1	WP_100904142.1	WP_100904149.1	Conjugative
Nostoc flagelliforme CCNUN1	2017-12-07	pNFSY05	NZ_CP024790.1	152318	154	-	-	-	WP_100903542.1	WP_100903545.1	WP_100903552.1	Conjugative
Nostoc flagelliforme CCNUN1	2017-12-07	pNFSY06	NZ_CP024791.1	239322	269	-	-	-	WP_100903717.1	WP_100903655.1	-	Mobilizable
Nostoc linckia NIES-25	2017-06-24	plasmid1	NZ_AP018223.1	1784048	1432	3	GEO	-	-	-	-	-
Nostoc linckia NIES-25	2017-06-24	plasmid4	NZ_AP018226.1	36491	39	-	-	-	-	-	-	-
Nostoc linckia NIES-25	2017-06-24	plasmid3	NZ_AP018225.1	89634	72	-	-	-	-	WP_096542965.1	WP_096542976.1	-
Nostoc linckia NIES-25	2017-06-24	plasmid2	NZ_AP018224.1	227385	200	-	-	-	-	WP_096542609.1	WP_096542853.1	-
Nostoc punctiforme PCC 73102	2008-04-24	pNPUN05	NC_010629.1	26419	27	1	-	-	-	-	-	-
Nostoc punctiforme PCC 73102	2008-04-24	pNPUN03	NC_010630.1	123028	97	1	-	-	-	WP_012412866.1	WP_012412858.1	-
Nostoc punctiforme PCC 73102	2008-04-24	pNPUN01	NC_010631.1	354564	304	1	-	-	-	-	WP_012412948.1	-
Nostoc punctiforme PCC 73102	2008-04-24	pNPUN02	NC_010632.1	254918	251	-	-	-	WP_012413338.1	WP_012413318.1	WP_012413325.1	Conjugative
Nostoc punctiforme PCC 73102	2008-04-24	pNPUN04	NC_010633.1	65940	60	-	-	-	NPUN_RS37110+	-	-	Mobilizable
Nostoc sp. ATCC 53789	2020-01-14	pNsp_d	CP046707.1	65222	84	1	-	-	-	-	-	-
Nostoc sp. ATCC 53789	2020-01-14	pNsp_b	CP046705.1	325114	331	1	-	-	-	QHG20544.1	QHG20553.1	-
Nostoc sp. ATCC 53789	2020-01-14	pNsp_c	CP046706.1	219530	171	2	CRY	-	-	QHG20870.1	QHG20863.1	-
Nostoc sp. ATCC 53789	2020-01-14	pNsp_l	CP046715.1	34754	35	-	-	-	-	-	-	-
Nostoc sp. ATCC 53789	2020-01-14	pNsp_k	CP046714.1	36221	40	-	-	-	-	-	-	-
Nostoc sp. ATCC 53789	2020-01-14	pNsp_j	CP046713.1	38437	37	-	-	-	-	-	-	-
Nostoc sp. ATCC 53789	2020-01-14	pNsp_i	CP046712.1	40105	35	-	-	-	-	-	-	-
Nostoc sp. ATCC 53789	2020-01-14	pNsp_h	CP046711.1	49561	42	-	-	-	-	-	-	-
Nostoc sp. ATCC 53789	2020-01-14	pNsp_g	CP046710.1	54032	48	-	-	-	-	-	-	-
Nostoc sp. ATCC 53789	2020-01-14	pNsp_f	CP046709.1	56077	60	-	-	-	-	-	-	-
Nostoc sp. ATCC 53789	2020-01-14	pNsp_e	CP046708.1	57504	37	-	-	-	-	-	-	-
Nostoc sp. ATCC 53789	2020-01-14	pNsp_a	CP046704.1	337072	305	1	-	-	QHG20465.1	QHG20390.1	QHG20397.1	Conjugative
Nostoc sp. CENA543	2018-01-24	pCENA543e	NZ_CP023281.1	30523	28	-	-	-	-	-	-	-
Nostoc sp. CENA543	2018-01-24	pCENA543c	NZ_CP023279.1	41078	40	-	-	-	-	-	-	-
Nostoc sp. CENA543	2018-01-24	pCENA543b	NZ_CP023282.1	44065	34	-	-	-	-	-	-	-
Nostoc sp. CENA543	2018-01-24	pCENA543a	NZ_CP023280.1	67080	61	-	-	-	-	WP_103141001.1	WP_103140994.1	-
Nostoc sp. CENA543	2018-01-24	pCENA543d	NZ_CP023283.1	34165	35	-	-	-	WP_103141095.1	-	-	Mobilizable
Nostoc sp. HK-01	2018-04-03	plasmid4	AP018322.1	34721	27	-	-	-	-	-	-	-
Nostoc sp. HK-01	2018-04-03	plasmid6	AP018324.1	37388	36	-	-	-	-	-	-	-
Nostoc sp. HK-01	2018-04-03	plasmid5	AP018323.1	42584	37	-	-	-	-	-	-	-
Nostoc sp. HK-01	2018-04-03	plasmid3	AP018321.1	93475	109	-	-	-	-	-	-	-
Nostoc sp. HK-01	2018-04-03	plasmid2	AP018320.1	311696	259	-	-	-	BBD63410.1	BBD63168.1	BBD63418.1	Conjugative
Nostoc sp. HK-01	2018-04-03	plasmid7	AP018325.1	29094	32	-	-	-	BBD63655.1	-	-	Mobilizable
Nostoc sp. HK-01	2018-04-03	plasmid1	AP018319.1	484721	476	-	-	-	BBD62877.1	BBD62897.1	-	Mobilizable
Nostoc sp. 'Lobaria pulmonaria (5183) cyanobiont'	2018-02-26	pNLP4	NZ_CP026696.1	34881	36	-	-	-	-	-	-	-
Nostoc sp. 'Lobaria pulmonaria (5183) cyanobiont'	2018-02-26	pNLP3	NZ_CP026695.1	58727	81	-	-	-	-	-	-	-
Nostoc sp. 'Lobaria pulmonaria (5183) cyanobiont'	2018-02-26	pNLP1	NZ_CP026693.1	121770	94	-	-	-	WP_104910145.1	WP_104910183.1	WP_104910137.1	Conjugative
Nostoc sp. 'Lobaria pulmonaria (5183) cyanobiont'	2018-02-26	pNLP2	NZ_CP026694.1	63064	50	1	-	-	WP_104910221.1	-	-	Mobilizable
Nostoc sp. NIES-2111	2017-06-24	plasmid3	NZ_AP018187.1	328926	262	1	-	-	-	WP_096683492.1	WP_096683487.1	-
Nostoc sp. NIES-2111	2017-06-24	plasmid9	NZ_AP018193.1	38211	31	-	-	-	-	-	-	-
Nostoc sp. NIES-2111	2017-06-24	plasmid5	NZ_AP018189.1	43969	46	-	-	-	-	-	-	-
Nostoc sp. NIES-2111	2017-06-24	plasmid7	NZ_AP018191.1	44859	59	-	-	-	-	-	-	-
Nostoc sp. NIES-2111	2017-06-24	plasmid8	NZ_AP018192.1	47392	44	-	-	-	-	-	-	-
Nostoc sp. NIES-2111	2017-06-24	plasmid2	NZ_AP018186.1	320476	318	3	GEO	-	WP_096683388.1	WP_096683381.1	WP_096683374.1	Conjugative
Nostoc sp. NIES-2111	2017-06-24	plasmid1	NZ_AP018185.1	366120	329	-	-	-	WP_096683014.1	WP_096683022.1	WP_096683029.1	Conjugative
Nostoc sp. NIES-2111	2017-06-24	plasmid6	NZ_AP018190.1	48626	40	-	-	-	WP_096683608.1	-	-	Mobilizable
Nostoc sp. NIES-2111	2017-06-24	plasmid4	NZ_AP018188.1	115375	89	-	-	-	WP_096683516.1	-	-	Mobilizable
Nostoc sp. NIES-3756	2015-11-18	pNOS3756_2	NZ_AP017297.1	76302	67	-	-	-	-	WP_067777395.1	WP_067777408.1	-
Nostoc sp. NIES-3756	2015-11-18	pNOS3756_1	NZ_AP017296.1	447304	419	3	-	-	WP_067776782.1	WP_067776746.1	WP_067776760.1	Conjugative
Nostoc sp. NIES-4103	2017-06-24	plasmid1	NZ_AP018289.1	170638	170	1	-	-	-	WP_096560471.1	-	-
Nostoc sp. PCC 7120 = FACHB-418	2001-11-28	pCC7120zeta	NC_003241.1	5584	6	-	-	-	-	-	-	-
Nostoc sp. PCC 7120 = FACHB-418	2001-11-28	pCC7120gamma	NC_003267.1	101965	86	-	-	-	-	WP_010994104.1	WP_010994095.1	-
Nostoc sp. PCC 7120 = FACHB-418	2001-11-28	pCC7120beta	NC_003240.1	186614	191	-	-	-	-	WP_010993860.1	WP_044520269.1	-
Nostoc sp. PCC 7120 = FACHB-418	2001-11-28	pCC7120alpha	NC_003276.1	408101	384	1	-	-	WP_010999754.1	WP_010999761.1	WP_010999768.1	Conjugative
Nostoc sp. PCC 7120 = FACHB-418	2001-11-28	pCC7120epsilon	NC_003270.1	40340	30	-	-	-	WP_010994148.1	-	-	Mobilizable
Nostoc sp. PCC 7120 = FACHB-418	2001-11-28	pCC7120delta	NC_003273.1	55414	66	-	-	-	PCC7120DELTA_RS01380+	-	-	Mobilizable
Nostoc sp. PCC 7524	2012-12-04	pNOS7524.02	NC_019685.1	6361	9	-	-	-	-	-	-	-
Nostoc sp. PCC 7524	2012-12-04	pNOS7524.01	NC_019677.1	774478	81	-	-	-	-	-	-	-
Nostoc sp. 'Peltigera membranacea cyanobiont' N6	2018-02-26	pNPM10	NZ_CP026683.1	21916	21	-	-	-	-	-	-	-
Nostoc sp. 'Peltigera membranacea cyanobiont' N6	2018-02-26	pNPM9	NZ_CP026691.1	22270	20	-	-	-	-	-	-	-
Nostoc sp. 'Peltigera membranacea cyanobiont' N6	2018-02-26	pNPM7	NZ_CP026689.1	29551	35	-	-	-	-	-	-	-
Nostoc sp. 'Peltigera membranacea cyanobiont' N6	2018-02-26	pNPM6	NZ_CP026688.1	30992	33	-	-	-	-	-	-	-
Nostoc sp. 'Peltigera membranacea cyanobiont' N6	2018-02-26	pNPM5	NZ_CP026687.1	41255	37	-	-	-	-	-	-	-
Nostoc sp. 'Peltigera membranacea cyanobiont' N6	2018-02-26	pNPM8	NZ_CP026690.1	66996	74	-	-	-	-	-	-	-
Nostoc sp. 'Peltigera membranacea cyanobiont' N6	2018-02-26	pNPM2	NZ_CP026684.1	167441	136	-	-	-	-	NPM_RS36810+	WP_104902219.1	-
Nostoc sp. 'Peltigera membranacea cyanobiont' N6	2018-02-26	pNPM1	NZ_CP026682.1	213966	216	-	-	-	-	WP_104902154.1	WP_104902162.1	-
Nostoc sp. 'Peltigera membranacea cyanobiont' N6	2018-02-26	pNPM4	NZ_CP026686.1	44777	49	-	-	-	WP_104902365.1	-	-	Mobilizable
Nostoc sp. 'Peltigera membranacea cyanobiont' N6	2018-02-26	pNPM3	NZ_CP026685.1	44778	42	-	-	-	WP_104902321.1	-	-	Mobilizable
Nostoc sphaeroides CCNUC1	2019-10-28	pGXM06	NZ_CP045233.1	36841	45	-	-	-	-	-	-	-
Nostoc sphaeroides CCNUC1	2019-10-28	pGXM05	NZ_CP045232.1	37132	38	-	-	-	-	-	-	-
Nostoc sphaeroides CCNUC1	2019-10-28	pGXM02	NZ_CP045229.1	216837	204	1	-	-	WP_152592778.1	WP_152592782.1	WP_152592790.1	Conjugative
Nostoc sphaeroides CCNUC1	2019-10-28	pGXM01	NZ_CP045228.1	274358	271	1	-	-	WP_152591823.1	WP_152592709.1	WP_152592701.1	Conjugative
Nostoc sphaeroides CCNUC1	2019-10-28	pGXM04	NZ_CP045231.1	42048	43	1	-	-	WP_152592942.1	-	-	Mobilizable
Nostoc sphaeroides CCNUC1	2019-10-28	pGXM07	NZ_CP045234.1	36261	36	-	-	-	WP_152593011.1	-	-	Mobilizable
Nostoc sphaeroides CCNUC1	2019-10-28	pGXM03	NZ_CP045230.1	48541	49	-	-	-	WP_152592912.1	-	-	Mobilizable
Nostoc sphaeroides Kutzing Em	2018-09-04	p1	NZ_CP031942.1	42943	46	-	-	-	-	-	-	-
Nostoc sphaeroides Kutzing En	2018-09-04	p2	NZ_CP031943.1	39542	34	1	-	-	-	-	-	-
Nostoc sphaeroides Kutzing En	2018-09-04	p3	NZ_CP031944.1	34411	33	-	-	-	-	-	-	-
Nostoc sphaeroides Kutzing En	2018-09-04	p4	NZ_CP031945.1	35774	40	-	-	-	-	-	-	-
Nostocales cyanobacterium HT-58-2	2017-06-02	pHT582-2	NZ_CP019638.1	15633	12	-	-	-	-	-	-	-
Nostocales cyanobacterium HT-58-2	2017-06-02	pHT582-1	NZ_CP019637.1	37028	36	-	-	-	-	-	-	-
Oscillatoria acuminata PCC 6304	2012-12-05	pOSCIL6304.01	NC_019700.1	64128	60	1	-	-	-	-	-	-
Oscillatoria acuminata PCC 6304	2012-12-05	pOSCIL6304.02	NC_019694.1	50699	48	-	-	-	-	-	-	-
Oscillatoria nigro-viridis PCC 7112	2012-12-06	pOSC7112.05	NC_019732.1	7645	10	-	-	-	-	-	-	-
Oscillatoria nigro-viridis PCC 7112	2012-12-06	pOSC7112.04	NC_019764.1	74236	57	-	-	-	-	-	WP_015211830.1	-
Oscillatoria nigro-viridis PCC 7112	2012-12-06	pOSC7112.03	NC_019731.1	150927	121	-	-	-	-	-	-	-
Oscillatoria nigro-viridis PCC 7112	2012-12-06	pOSC7112.02	NC_019730.1	260268	238	-	-	-	-	WP_150111760.1	WP_015179687.1	-
Oscillatoria nigro-viridis PCC 7112	2012-12-06	pOSC7112.01	NC_019763.1	300164	245	-	-	-	-	WP_015211737.1	WP_150111736.1	-
Planktothrix agardhii NIES-204	2018-04-03	plasmid2	AP017993.1	99115	82	2	-	-	-	-	-	-
Planktothrix agardhii NIES-204	2018-04-03	plasmid4	AP017995.1	34730	30	-	-	-	-	-	-	-
Planktothrix agardhii NIES-204	2018-04-03	plasmid3	AP017994.1	52365	44	-	-	-	-	-	-	-
Planktothrix agardhii NIES-204	2018-04-03	plasmid1	AP017992.1	117686	93	-	-	-	-	-	-	-
Planktothrix agardhii NIVA-CYA 126/8	2014-06-20	pPA79	NZ_CM002808.1	79106	64	1	-	-	-	-	-	-
Planktothrix agardhii NIVA-CYA 126/8	2014-06-20	pPA115	NZ_CM002804.1	119569	106	1	-	-	-	-	WP_042158399.1	-
Planktothrix agardhii NIVA-CYA 126/8	2014-06-20	pPA5.5	NZ_CM002806.1	4780	4	-	-	-	-	-	-	-
Planktothrix agardhii NIVA-CYA 126/8	2014-06-20	pPA14	NZ_CM002805.1	5960	4	-	-	-	-	-	-	-
Planktothrix agardhii NIVA-CYA 126/8	2014-06-20	pPA50	NZ_CM002807.1	50852	52	-	-	-	-	-	-	-
Pseudanabaena sp. ABRG5-3	2018-01-04	ABRG53f	NZ_AP017566.1	110608	55	1	-	-	-	-	-	-
Pseudanabaena sp. ABRG5-3	2018-01-04	ABRG53e	NZ_AP017565.1	111135	105	1	-	-	-	-	-	-
Pseudanabaena sp. ABRG5-3	2018-01-04	ABRG53d	NZ_AP017564.1	125503	111	1	-	-	-	-	-	-
Pseudanabaena sp. ABRG5-3	2018-01-04	ABRG53g	NZ_AP017567.1	12574	18	-	-	-	-	-	-	-
Pseudanabaena sp. ABRG5-3	2018-01-04	ABRG53c	NZ_AP017563.1	134662	130	-	-	-	-	-	-	-
Pseudanabaena sp. ABRG5-3	2018-01-04	ABRG53b	NZ_AP017562.1	152084	137	-	-	-	-	WP_126391008.1	WP_126390872.1	-
Pseudanabaena sp. ABRG5-3	2018-01-04	ABRG53a	NZ_AP017561.1	214764	144	-	-	-	-	WP_126390627.1	-	-
Pseudanabaena sp. PCC 7367	2012-12-05	pPSE7367.01	NC_019690.1	328634	307	-	-	-	-	-	-	-
Rippkaea orientalis PCC 8801	2008-12-17	pP880103	NC_011727.1	16601	12	-	-	-	-	-	-	-
Rippkaea orientalis PCC 8801	2008-12-17	pP880102	NC_011723.1	40786	47	-	-	-	-	-	-	-
Rippkaea orientalis PCC 8801	2008-12-17	pP880101	NC_011721.1	50894	59	-	-	-	-	-	-	-
Rippkaea orientalis PCC 8802	2009-08-26	pP880204	NC_013168.1	11263	12	-	-	-	-	-	-	-
Rippkaea orientalis PCC 8802	2009-08-26	pP880203	NC_013167.1	22723	30	-	-	-	-	-	-	-
Rippkaea orientalis PCC 8802	2009-08-26	pP880202	NC_013163.1	23870	28	-	-	-	-	-	-	-
Rippkaea orientalis PCC 8802	2009-08-26	pP880201	NC_013160.1	75678	73	-	-	-	-	-	-	-
Rivularia sp. PCC 7116	2012-04-12	pRIV7116.02	NC_019686.1	3474	3	-	-	-	-	-	-	-
Rivularia sp. PCC 7116	2012-04-12	pRIV7116.01	NC_019679.1	26836	27	-	-	-	-	-	-	-
Scytonema sp. HK-05	2017-06-24	plasmid1	NZ_AP018195.1	831926	615	3	APT	-	-	-	-	-
Scytonema sp. HK-05	2017-06-24	plasmid7	NZ_AP018201.1	6622	9	-	-	-	-	-	-	-
Scytonema sp. HK-05	2017-06-24	plasmid4	NZ_AP018198.1	16296	7	-	-	-	-	-	-	-
Scytonema sp. HK-05	2017-06-24	plasmid6	NZ_AP018200.1	17328	21	-	-	-	-	-	-	-
Scytonema sp. HK-05	2017-06-24	plasmid5	NZ_AP018199.1	18933	26	-	-	-	-	-	-	-
Scytonema sp. HK-05	2017-06-24	plasmid2	NZ_AP018196.1	22602	30	-	-	-	-	-	-	-
Scytonema sp. HK-05	2017-06-24	plasmid3	NZ_AP018197.1	30118	31	-	-	-	-	-	-	-
Scytonema sp. NIES-4073	2017-06-24	plasmid2	NZ_AP018265.1	76644	73	1	-	-	-	-	-	-
Scytonema sp. NIES-4073	2017-06-24	plasmid4	NZ_AP018267.1	28083	33	-	-	-	-	-	-	-
Scytonema sp. NIES-4073	2017-06-24	plasmid3	NZ_AP018266.1	59631	58	-	-	-	-	-	-	-
Scytonema sp. NIES-4073	2017-06-24	plasmid1	NZ_AP018264.1	234762	205	-	-	-	-	WP_096560882.1	WP_096560888.1	-
Sphaerospermopsis kisseleviana NIES-73	2017-06-24	plasmid1	NZ_AP018315.1	255152	231	-	-	-	-	WP_096573104.1	WP_096573023.1	-
Stanieria cyanosphaera PCC 7437	2012-12-06	pSTA7437.02	NC_019749.1	108587	103	1	-	-	-	-	-	-
Stanieria cyanosphaera PCC 7437	2012-12-06	pSTA7437.05	NC_019766.1	5943	3	-	-	-	-	-	-	-
Stanieria cyanosphaera PCC 7437	2012-12-06	pSTA7437.04	NC_020052.1	12398	12	-	-	-	-	-	-	-
Stanieria cyanosphaera PCC 7437	2012-12-06	pSTA7437.03	NC_019750.1	67557	76	-	-	-	-	-	-	-
Stanieria cyanosphaera PCC 7437	2012-12-06	pSTA7437.01	NC_019765.1	309296	305	-	-	-	-	WP_015211909.1	WP_015211938.1	-
Stanieria sp. NIES-3757	2016-03-05	plasmid1	NZ_AP017376.1	143540	151	1	-	-	-	-	WP_096388340.1	-
Synechococcus elongatus PCC 7942 = FACHB-805	2008-08-11	1	NC_007595.1	46366	54	-	-	-	-	-	-	-
Synechococcus elongatus UTEX 3055	2018-12-21	unnamed2	NZ_CP033063.1	24450	25	-	-	-	-	-	-	-
Synechococcus elongatus UTEX 3055	2018-12-21	unnamed1	NZ_CP033062.1	89249	97	-	-	-	-	-	-	-
Synechococcus sp. NIES-970	2017-02-08	plasmid1	NZ_AP017960.1	138469	114	1	-	-	-	-	-	-
Synechococcus sp. NIES-970	2017-02-08	plasmid4	NZ_AP017963.1	17389	16	-	-	-	-	-	-	-
Synechococcus sp. NIES-970	2017-02-08	plasmid3	NZ_AP017962.1	65624	67	-	-	-	-	WP_096419268.1	-	-
Synechococcus sp. NIES-970	2017-02-08	plasmid2	NZ_AP017961.1	65838	73	-	-	-	-	-	-	-
Synechococcus sp. PCC 11901	2019-05-22	unnamed1	NZ_CP040361.1	169328	140	1	-	-	-	-	-	-
Synechococcus sp. PCC 11901	2019-05-22	unnamed5	NZ_CP040359.1	10718	12	-	-	-	-	-	-	-
Synechococcus sp. PCC 11901	2019-05-22	unnamed3	NZ_CP040357.1	58428	65	-	-	-	-	-	-	-
Synechococcus sp. PCC 11901	2019-05-22	unnamed4	NZ_CP040358.1	63677	69	-	-	-	-	-	-	-
Synechococcus sp. PCC 11901	2019-05-22	unnamed2	NZ_CP040356.1	88148	87	-	-	-	-	WP_138071049.1	-	-
Synechococcus sp. PCC 6312	2012-12-04	pSYN6312.01	NC_019681.1	232223	33	-	-	-	-	-	-	-
Synechococcus sp. PCC 7002	2008-03-14	pAQ7	NC_010474.1	186459	166	1	-	-	-	-	-	-
Synechococcus sp. PCC 7002	2008-03-14	pAQ1	NC_010476.1	4809	3	-	-	-	-	-	-	-
Synechococcus sp. PCC 7002	2008-03-14	pAQ3	NC_010477.1	16103	17	-	-	-	-	-	-	-
Synechococcus sp. PCC 7002	2008-03-14	pAQ4	NC_010478.1	31972	34	-	-	-	-	-	-	-
Synechococcus sp. PCC 7002	2008-03-14	pAQ5	NC_010479.1	38515	42	-	-	-	-	-	-	-
Synechococcus sp. PCC 7002	2008-03-14	pAQ6	NC_010480.1	124030	117	-	-	-	-	WP_012308619.1	-	-
Synechococcus sp. PCC 7003	2016-06-25	unnamed 1	NZ_CP016475.1	34738	37	-	-	-	-	-	-	-
Synechococcus sp. PCC 7003	2016-06-25	unnamed 2	NZ_CP016476.1	253256	227	-	-	-		WP_065715460.1	WP_083998089.1	-
Synechococcus sp. PCC 7117	2016-07-25	unnamed5	NZ_CP016482.1	264782	240	1	-	-	-	WP_065711969.1	WP_084449074.1	-
Synechococcus sp. PCC 7117	2016-07-25	unnamed1	NZ_CP016478.1	4675	4	-	-	-	-	-	-	-
Synechococcus sp. PCC 7117	2016-07-25	unnamed2	NZ_CP016479.1	7376	10	-	-	-	-	-	-	-
Synechococcus sp. PCC 7117	2016-07-25	unnamed3	NZ_CP016480.1	25572	33	-	-	-	-	-	-	-
Synechococcus sp. PCC 7117	2016-07-25	unnamed4	NZ_CP016481.1	41976	40	-	-	-	-	-	-	-
Synechococcus sp. PCC 73109	2016-01-21	unnamed1	NZ_CP013999.1	8308	8	-	-	-	-	-	-	-
Synechococcus sp. PCC 73109	2016-01-21	unnamed2	NZ_CP014000.1	15918	12	-	-	-	-	-	-	-
Synechococcus sp. PCC 73109	2016-01-21	unnamed3	NZ_CP014001.1	38214	39	-	-	-	-	-	-	-
Synechococcus sp. PCC 73109	2016-01-21	unnamed4	NZ_CP014002.1	47076	50	-	-	-	-	-	-	-
Synechococcus sp. PCC 73109	2016-01-21	unnamed5	NZ_CP014003.1	163688	41	-	-	-	-	-	-	-
Synechococcus sp. PCC 7502	2012-12-05	pSYN7502.02	NC_019692.1	10210	11	-	-	-	-	-	-	-
Synechococcus sp. PCC 7502	2012-12-05	pSYN7502.01	NC_019691.1	63272	74	-	-	-	-	-	-	-
Synechococcus sp. PCC 8807	2016-07-25	unnamed1	NZ_CP016484.1	4625	5	-	-	-	-	-	-	-
Synechococcus sp. PCC 8807	2016-07-25	unnamed2	NZ_CP016485.1	13153	18	-	-	-	-	-	-	-
Synechococcus sp. PCC 8807	2016-07-25	unnamed3	NZ_CP016486.1	15538	18	-	-	-	-	-	-	-
Synechococcus sp. PCC 8807	2016-07-25	unnamed4	NZ_CP016487.1	18454	18	-	-	-	-	-	-	-
Synechococcus sp. PCC 8807	2016-07-25	unnamed5	NZ_CP016488.1	27205	36	-	-	-	-	-	-	-
Synechococcus sp. PCC 8807	2016-07-25	unnamed6	NZ_CP016489.1	165618	144	-	-	-	-	-	-	-
Synechococcus sp. UTEX 2973	2015-01-09	unnamed	NZ_CP006473.1	7842	6	-	-	-	-	-	-	-
Synechococcus sp. UTEX 2973	2015-01-09	unnamed	NZ_CP006472.1	46366	54	-	-	-	-	-	-	-
Synechocystis sp. IPPAS B-1465	2018-03-26	pCA	NZ_CP028095.1	2505	3	-	-	-	-	-	-	-
Synechocystis sp. IPPAS B-1465	2018-03-26	pCB	NZ_CP028096.1	2621	2	-	-	-	-	-	-	-
Synechocystis sp. IPPAS B-1465	2018-03-26	pSYSG	NZ_CP028098.1	44343	45	-	-	-	-	-	-	-
Synechocystis sp. IPPAS B-1465	2018-03-26	pSYSA	NZ_CP028097.1	103230	99	-	-	-	-	-	-	-
Synechocystis sp. IPPAS B-1465	2018-03-26	pSYSX	NZ_CP028100.1	105272	98	-	-	-	-	-	-	-
Synechocystis sp. IPPAS B-1465	2018-03-26	pSYSM	NZ_CP028099.1	118712	131	-	-	-	-	-	-	-
Synechocystis sp. PCC 6714	2014-07-09	pSYLC	NZ_CP007545.1	41240	42	-	-	-	-	-	-	-
Synechocystis sp. PCC 6714	2014-07-09	pSYLB	NZ_CP007544.1	103516	110	-	-	-	-	-	-	-
Synechocystis sp. PCC 6714	2014-07-09	pSYLA	NZ_CP007543.1	108692	121	-	-	-	-	-	-	-
Synechocystis sp. PCC 6803	2013-02-19	pCB2.4_M	NC_020298.1	2345	2	-	-	-	-	-	-	-
Synechocystis sp. PCC 6803	2013-02-19	pCA2.4_M	NC_020289.1	2378	2	-	-	-	-	-	-	-
Synechocystis sp. PCC 6803	2013-02-19	pCC5.2_M	NC_020290.1	5214	3	-	-	-	-	-	-	-
Synechocystis sp. PCC 6803	2001-07-27	pSYSG	NC_005231.1	44343	45	-	-	-	-	-	-	-
Synechocystis sp. PCC 6803	2013-02-19	pSYSG_M	NC_020288.1	44343	48	-	-	-	-	-	-	-
Synechocystis sp. PCC 6803	2013-02-19	pSYSA_M	NC_020287.1	100749	101	-	-	-	-	-	-	-
Synechocystis sp. PCC 6803	2001-07-27	pSYSA	NC_005230.1	103307	99	-	-	-	-	-	-	-
Synechocystis sp. PCC 6803	2001-07-27	pSYSX	NC_005232.1	106004	102	-	-	-	-	-	-	-
Synechocystis sp. PCC 6803	2013-02-19	pSYSX_M	NC_020297.1	106004	111	-	-	-	-	-	-	-
Synechocystis sp. PCC 6803	2013-02-19	pSYSM_M	NC_020296.1	118712	139	-	-	-	-	-	-	-
Synechocystis sp. PCC 6803	2001-07-27	pSYSM	NC_005229.1	119895	131	-	-	-	-	-	-	-
Tolypothrix tenuis PCC 7101	2017-06-24	plasmid1	NZ_AP018249.1	292325	194	1	HAS	-	-	CDC28_RS35395+	WP_096584825.1	-
Tolypothrix tenuis PCC 7101	2017-06-24	plasmid4	NZ_AP018252.1	45978	41	-	-	-	-	-	-	-
Tolypothrix tenuis PCC 7101	2017-06-24	plasmid3	NZ_AP018251.1	56669	41	-	-	-	-	-	-	-
Tolypothrix tenuis PCC 7101	2017-06-24	plasmid2	NZ_AP018250.1	216164	196	-	-	-	-	WP_096585156.1	WP_096585451.1	-
Tolypothrix tenuis PCC 7101	2017-06-24	plasmid5	NZ_AP018253.1	40278	34	-	-	-	WP_096585718.1	-	-	Mobilizable
Trichormus variabilis ATCC 29413	2005-09-15	plasmid C	NC_007412.1	300758	256	1	-	-	-	WP_011316866.1	WP_041457403.1	-
Trichormus variabilis ATCC 29413	2005-09-15	plasmid B	NC_007411.1	35762	34	-	-	-	-	-	-	-
Trichormus variabilis ATCC 29413	2005-09-15	plasmid A	NC_007410.1	366354	360	1	-	-	AVA_RS26205+	WP_011316313.1	WP_011316320.1	Conjugative
Trichormus variabilis NIES-23	2017-06-24	plasmid5	NZ_AP018221.1	16019	16	-	-	-	-	-	-	-
Trichormus variabilis NIES-23	2017-06-24	plasmid2	NZ_AP018218.1	287209	282	-	-	-	-	WP_010993860.1	WP_044520269.1	-
Trichormus variabilis NIES-23	2017-06-24	plasmid1	NZ_AP018217.1	391340	384	1	-	-	WP_010999754.1	WP_010999761.1	WP_010999768.1	Conjugative
Trichormus variabilis NIES-23	2017-06-24	plasmid3	NZ_AP018219.1	255223	207	-	-	-	WP_096637400.1	WP_096637394.1	WP_096637387.1	Conjugative
Trichormus variabilis NIES-23	2017-06-24	plasmid4	NZ_AP018220.1	111184	122	-	-	-	WP_096637490.1	-	-	Mobilizable
						99
