# Supplementary material for: Mining of Cyanobacterial Genomes Indicates Natural Product Biosynthetic Gene Clusters Located in Conjugative Plasmids
Source: Front Microbiol. 2021 Nov 4;12:684565. doi: 10.3389/fmicb.2021.684565 (PMC8600333; doi:10.3389/fmicb.2021.684565)
Supplement: Supplementary Table 5 — List of public genomes deposited in the NCBI GenBank (Clark et al., 2016) used in the present work and the results of automatic annotation performed with antiSMASH v5.1 (Blin et al., 2019). See the “Materials and Methods” section and Supplementary Table 1 for information on the manually curated genes. [file Table_5.xlsx]

## Sheet: Genomes
Genome	Order	Acession	Level	Total Size (Mbp)	Chr size (Mb)	Pld size (Mb)	% of DNA in Chr	% of DNA in Pld	GC%	CDS	Genes	tRNA	Chr	Incision element (*)	Pld	Replicons	Release Date	BGCs-Chr	Known BGC-Chr	BGCs-Pld	Known BGC-Pld	Total BGCs
Acaryochloris marina MBIC11017	Synechococcales	GCA_000018105.1	Complete	8.36	6.5	1.86	77.7512	2.33635	46.99	7046	7579	74	1	0	9	10	2007-10-16	10	0	2	0	12
Anabaena cylindrica PCC 7122	Nostocales	GCA_002367955.1	Chromosome	7.03	6.4	0.54	92.219	0.582154	38.82	5778	6158	61	1	0	5	6	2017-06-24	12	HG	1	0	13	Legend
Anabaena cylindrica PCC 7122	Nostocales	GCA_000317695.1	Complete	7.06	6.35	0.67	90.4558	0.735247	38.8	5732	6230	67	1	0	6	7	2012-12-07	12	HG	1	0	13	Chr	Chromossome
Anabaena sp. 90	Nostocales	GCA_000312705.1	Complete	5.31	4.33	0.98	81.5443	1.18753	38.09	4520	4918	44	2	0	3	5	2012-11-13	12	ANC, HAS, HG, MCY, MIC	0	0	12	BGC	Biosynthetica gene cluster
Anabaena sp. WA102	Nostocales	GCA_001277295.1	Complete	5.78	5.71	0.08	98.6183	0.0810551	38.38	4927	5370	43	1	0	1	2	2015-09-01	15	HG	1	0	16	Pld	Plasmid
Anabaena sp. YBS01	Nostocales	GCA_009498015.1	Complete	7.01	7.01	0	100	0	41.4	5606	5890	46	1	0	0	1	2019-11-04	18	NPT	0	0	18
Anabaenopsis circularis NIES-21	Nostocales	GCA_002367975.1	Chromosome	7.07	6.57	0.49	93.0595	0.523787	40.52	5747	6068	97	1	0	3	4	2017-06-24	13	GEO	0	0	13
Arthrospira platensis C1	Oscilatoriales	GCA_000307915.1	Chromosome	6.09	6.09	0	100	0	44.75	10953	11674	78	1	0	0	1	2012-09-24	2	0	0	0	2	AER	Aeruginosin
Arthrospira platensis NIES-39	Oscilatoriales	GCA_000210375.1	Chromosome	6.79	6.79	0	100	0	44.3	5719	6431	40	1	0	0	1	2010-03-25	3	0	0	0	3	AGD	Aeruginoside
Arthrospira platensis YZ	Oscilatoriales	GCA_001611905.1	Chromosome	6.52	6.52	0	100	0	44.2	5379	6248	39	1	0	0	1	2016-04-06	3	TEN	0	0	3	AMB	Ambiguine
Aulosira laxa NIES-50	Nostocales	GCA_002368055.1	Chromosome	9.35	8.46	0.9	90.3846	0.985927	40.7	7124	7463	74	1	0	6	7	2017-06-24	15	GEO	1	HAS*	16	ANC	Anacyclamide
Calothrix brevissima NIES-22	Nostocales	GCA_002367995.1	Chromosome	9.26	8.53	0.74	92.0173	0.797781	40.51	6977	7410	93	1	0	8	9	2017-06-24	17	0	2	0	19	APT	Anabaenopeptin
Calothrix parasitica NIES-267	Nostocales	GCA_002368095.1	Chromosome	9.49	8.95	0.54	94.3098	0.569321	36.84	7027	7420	69	1	0	5	6	2017-06-24	13	0	0	0	13	CRY	Cryptophycin
Calothrix sp. 336/3	Nostocales	GCA_000734895.2	Complete	6.42	6.28	0.14	97.8193	0.142916	41.06	5147	5386	64	1	0	3	4	2015-05-06	8	HG	0	0	8	CUR	Curacin
Calothrix sp. NIES-2098	Nostocales	GCA_002368175.1	Complete	8.88	8.66	0.22	97.5225	0.225081	41.18	7082	7386	75	1	0	1	2	2017-06-24	21	HG	0	0	21	CYL	Cylindrocyclophane
Calothrix sp. NIES-2100	Nostocales	GCA_002368195.1	Chromosome	9.96	9.91	0.05	99.498	0.050227	41.5	7574	8011	73	1	0	1	2	2017-06-24	22	GEO, NPT	0	0	22	GEO	Geosmin
Calothrix sp. NIES-3974	Nostocales	GCA_002368395.1	Complete	5.99	5.99	0	100	0	41.5	4498	4730	42	1	0	0	1	2017-06-24	6	0	0	0	6	HAS	Hassalidin
Calothrix sp. NIES-4071	Nostocales	GCA_002368455.1	Complete	12.05	11.07	0.97	91.9435	1.04398	39.04	9858	10691	63	1	0	8	9	2017-06-24	21	HG, MER	1	0	22	HEC	Hectochlorin
Calothrix sp. NIES-4101	Nostocales	GCA_004296455.1	Complete	7.59	7.24	0.42	94.517	0.442399	39.65	6434	6502	59	1	0	5	6	2017-06-24	9	0	1	0	10	HG	Heterocyst glycolipid
Calothrix sp. NIES-4105	Nostocales	GCA_002368415.1	Chromosome	12.04	11.06	0.97	91.9368	1.04406	39.05	9851	10671	63	1	0	7	8	2017-06-24	21	HG, MER	1	0	22	JAM	Jamaicamide
Calothrix sp. PCC 6303	Nostocales	GCA_000317435.1	Complete	6.96	6.77	0.2	97.1306	0.205485	39.8	5437	5723	43	1	0	3	4	2012-12-06	11	HG	1	0	12	MCC	Microcyclamide
Calothrix sp. PCC 7507	Nostocales	GCA_000316575.1	Complete	7.02	7.02	0	100	0	42.2	5778	6078	77	1	0	0	1	2012-12-04	11	GEO	0	0	11	MCY	Microcystin
Candidatus Atelocyanobacterium thalassa isolate ALOHA	-	GCA_000025125.1	Complete	1.44	1.44	0	100	0	31.1	1141	1214	37	1	0	0	1	2010-01-28	3	0	0	0	3	MER	Merocyclophane
Candidatus Melainabacteria bacterium MEL.A1	-	GCA_001765415.1	Complete	1.87	1.87	0	100	0	32.9	1772	1838	41	1	0	0	1	2016-10-13	1	0	0	0	1	MIC	Microviridin
Chamaesiphon minutus PCC 6605	Synechococcales	GCA_000317145.1	Chromosome	6.76	6.28	0.48	92.8994	0.514032	45.65	6063	6384	56	1	0	2	3	2012-12-05	16	0	0	0	16	MPT	Micropeptin
Chondrocystis sp. NIES-4102	Chroococcales	GCA_002368355.1	Complete	5	4.52	0.48	90.4	0.528169	36.6	4198	4367	43	1	0	6	7	2017-06-24	10	0	0	0	10	NDA	Nodularin
Chroococcidiopsis thermalis PCC 7203	Chroococcidiopsidales	GCA_000317125.1	Complete	6.69	6.32	0.37	94.4694	0.390133	44.44	5716	5950	46	1	0	2	3	2012-12-05	12	0	0	0	12	NOS	Nosperin
Crinalium epipsammum PCC 9333	Oscilatoriales	GCA_000317495.1	Complete	5.62	5.32	0.24	95.6835	0.250199	40.2	4760	5031	42	1	0	8	9	2012-12-06	9	0	1	0	10	NTC	Nostocyclopeptide
Crocosphaera subtropica ATCC 51142	Chroococcales	GCA_000017845.1	Complete	5.46	4.93	0.52	90.4587	0.571562	37.97	4890	5042	43	2	0	4	6	2008-04-01	7	0	0	0	7	NTP	Nostopeptolide
Cyanobacterium aponinum PCC 10605	Chroococcales	GCA_000317675.1	Complete	4.18	4.11	0.06	98.5612	0.0608389	34.97	3402	3580	43	1	0	1	2	2012-12-07	8	0	0	0	8	PIR	Piricyclamide
cyanobacterium endosymbiont of Epithemia turgida isolate EtSB Lake Yunoko	-	GCA_000829235.1	Complete	2.79	2.79	0	100	0	33.4	1600	1819	39	1	0	0	1	2014-07-23	3	0	0	0	3	PLG	Prenylagaramide
cyanobacterium endosymbiont of Rhopalodia gibberula	-	GCA_003574135.1	Complete	3.02	3.02	0	100	0	33.9	1776	1956	39	1	0	0	1	2017-10-17	3	0	0	0	3	PRE	Prenylagaramide
Cyanobacterium sp. HL-69	Chroococcales	GCA_002813895.1	Complete	3.3	3.16	0.15	95.4683	0.156874	37.66	2947	3099	43	1	0	2	3	2017-12-07	4	0	0	0	4	PSPU	Pseudospumigin
Cyanobacterium stanieri PCC 7202	Chroococcales	GCA_000317655.1	Complete	3.16	3.16	0	100	0	38.7	2837	2941	43	1	0	0	1	2012-12-07	3	0	0	0	3	SHI	Shinorine
Cyanobium gracile PCC 6307	Synechococcales	GCA_000316515.1	Complete	3.34	3.34	0	100	0	68.7	3255	3404	45	1	0	0	1	2012-12-04	7	0	0	0	7	SPU	Spumigin
Cyanobium sp. NIES-981	Synechococcales	GCA_900088535.1	Complete	3.02	3.02	0	100	0	68.6	2873	3049	46	1	0	0	1	2016-06-02	8	0	0	0	8	TEN	Tenuecyclamide
Cyanothece sp. PCC 7425	Oscilatoriales	GCA_000022045.1	Complete	5.79	5.37	0.23	95.8929	0.239277	50.66	5194	5402	48	1	0	3	4	2009-01-09	13	0	1	0	14	TRI	Trichamide
Cylindrospermum sp. NIES-4074	Nostocales	GCA_003994795.1	Chromosome	7.7	6.85	0.86	88.8457	0.958691	42	6534	6620	75	1	0	4	5	2017-06-24	19	HG, MER	4	AER*	23	VIR	Viridisamide
Cylindrospermum stagnale PCC 7417	Nostocales	GCA_000317535.1	Chromosome	7.61	7	0.6	92.1053	0.647212	42.2	6116	6528	74	1	0	3	4	2012-12-06	23	ANC, CYL, HG	1	0	24
Dactylococcopsis salina PCC 8305	Chroococcales	GCA_000317615.1	Complete	3.78	3.78	0	100	0	42.4	3444	3701	42	1	0	0	1	2012-12-07	2	0	0	0	2
Dolichospermum compactum NIES-806	Nostocales	GCA_002368115.1	Chromosome	5.17	5.17	0	100	0	38.2	4310	4785	43	1	0	0	1	2017-06-24	8	APT	0	0	8	*	See article: 10.4056/sigs.3899418
Dolichospermum sp. UHCC 0315A	Nostocales	GCA_008121535.1	Complete	5.64	5.41	0.14	97.4775	0.143417	38.19	4625	5278	44	1	0	3	4	2019-08-28	14	APT, HG, MCT	0	0	14	**	BGCs identified through manual curation (Table S2)
Euhalothece natronophila Z-M001	Chroococcales	GCA_007904085.1	Complete	3.52	3.33	0.2	94.3343	0.211563	40.97	3257	3466	44	1	0	4	5	2019-08-08	2	0	0	0	2
Fischerella sp. NIES-3754	Nostocales	GCA_001548455.1	Complete	5.83	5.82	0	100	0	40.99	4584	4911	44	1	0	2	3	2015-12-05	13	HG	0	0	13
Fischerella sp. NIES-4106	Nostocales	GCA_002368315.1	Chromosome	7.25	6.18	1.06	85.3591	1.22658	40.04	5701	6183	50	1	0	8	9	2017-06-24	12	GEO, HG	5	AMB, MCY	17
Fremyella diplosiphon NIES-3275	Nostocales	GCA_002368275.1	Chromosome	10.13	8.89	1.23	87.8458	1.38085	40.75	7691	8157	88	1	0	14	15	2017-06-24	23	TEN	1	0	24
Geitlerinema sp. PCC 7407	Oscilatoriales	GCA_000317045.1	Complete	4.68	4.68	0	100	0	58.5	3760	3893	48	1	0	0	1	2012-12-05	5	0	0		5
Geminocystis herdmanii PCC 6308	Chroococcales	GCA_000332235.1	Chromosome	4.26	4.26	0	100	0	34.3	3925	4116	40	1	0	0	1	2013-01-17	5	0	0	0	5
Geminocystis sp. NIES-3708	Chroococcales	GCA_001548095.1	Complete	4.04	3.88	0.17	95.8025	0.177134	32.3	3364	3578	44	1	0	5	6	2015-03-18	3	0	0	0	3
Geminocystis sp. NIES-3709	Chroococcales	GCA_001548115.1	Complete	4.43	4.15	0.28	93.6795	0.298001	33.32	3540	3799	43	1	0	11	12	2015-03-18	5	0	0	0	5
Gloeobacter kilaueensis JS1	Gloeobacterales	GCA_000484535.1	Complete	4.72	4.72	0	100	0	60.5	4337	4511	50	1	0	0	1	2013-10-28	6	0	0	0	6
Gloeobacter violaceus PCC 7421	Gloeobacterales	GCA_000011385.1	Complete	4.66	4.66	0	100	0	62	4430	4482	45	1	0	0	1	2003-09-25	7	0	0	0	7
Gloeocapsa sp. PCC 7428	Chroococcales	GCA_000317555.1	Complete	5.88	5.43	0.44	92.5043	0.473402	43.39	4987	5238	41	1	0	4	5	2012-12-06	8	0	3	0	11
Gloeomargarita lithophora Alchichica-D10	Gloeomargaritales	GCA_001870225.1	Chromosome	3.05	3.05	0	100	0	52.2	2945	3084	43	1	0	0	1	2016-11-07	4	0	0	0	4
Gloeothece citriformis PCC 7424	Chroococcales	GCA_000021825.1	Complete	6.55	5.94	0.62	90.5488	0.680057	38.5	5537	5843	46	1	0	6	7	2008-12-17	9	0	2	APT*	11
Gloeothece verrucosa PCC 7822	Chroococcales	GCA_000147335.1	Complete	7.84	6.09	1.74	77.7778	2.18819	39.87	6587	6968	50	1	0	6	7	2010-09-15	7	0	7	APT*	14
Halomicronema hongdechloris C2206	Synechococcales	GCA_002075285.3	Complete	5.58	5.58	0	100	0	54.6	4661	5115	45	1	0	0	1	2017-06-22	9	0	0	0	9
Halothece sp. PCC 7418	Chroococcales	GCA_000317635.1	Complete	4.18	4.18	0	100	0	42.9	3669	3884	46	1	0	0	1	2012-12-07	3	0	0	0	3
Leptolyngbya boryana dg5	Synechococcales	GCA_002142495.1	Complete	6.8	6.18	0.62	90.8824	0.677578	47.01	6057	6327	67	1	0	3	4	2015-02-14	13	0	1	0	14
Leptolyngbya boryana IAM M-101	Synechococcales	GCA_002142475.1	Complete	6.8	6.18	0.62	90.8824	0.677578	47.01	6058	6327	67	1	0	3	4	2015-02-14	13	0	1	0	14
Leptolyngbya boryana NIES-2135	Synechococcales	GCA_002368255.1	Complete	7.23	6.26	0.97	86.5837	1.10789	47.01	6491	6757	67	1	0	3	4	2017-06-24	13	0	1	0	14
Leptolyngbya sp. NIES-3755	Synechococcales	GCA_001548435.1	Complete	6.76	6.24	0.52	92.3077	0.560178	46.66	6350	6603	68	1	0	3	4	2015-12-09	9	0	2	0	11
Leptolyngbya sp. O-77	Synechococcales	GCA_001548395.1	Complete	5.48	5.48	0	100	0	55.9	4369	4719	45	1	0	0	1	2016-01-29	9	0	0	0	9
Leptolyngbya sp. PCC 7376	Synechococcales	GCA_000316605.1	Complete	5.13	5.13	0	100	0	43.9	4177	4608	47	1	0	0	1	2012-12-04	8	0	0	0	8
Limnospira indica PCC 8005	Oscilatoriales	GCA_000973065.1	Chromosome	6.23	6.23	0	100	0	44.7	5125	5830	42	1	0	0	1	2014-02-14	3	0	0	0	3
Microcoleus sp. PCC 7113	Oscilatoriales	GCA_000317515.1	Complete	7.97	7.47	0.5	93.7265	0.530636	46.2	6353	6701	71	1	0	8	9	2012-12-06	9	0	0	0	9
Microcystis aeruginosa NIES-2481	Chroococcales	GCA_001704955.2	Complete	4.44	4.29	0.15	96.6216	0.155004	42.86	3966	4385	41	1	0	1	2	2016-08-15	9	AER, MIC, MPT			9
Microcystis aeruginosa NIES-2549	Chroococcales	GCA_000981785.2	Complete	4.3	4.29	0.01	99.7674	0.0100223	42.9	3818	4203	41	1	0	1	2	2015-04-29	9	AER, MIC, MPT	0	0	9
Microcystis aeruginosa NIES-843	Chroococcales	GCA_000010625.1	Complete	5.84	5.84	0	100	0	42.3	4997	5949	42	1	0	0	1	2008-01-24	12	AER, MCY, MIC, MPT, PIR	0	0	12
Microcystis aeruginosa PCC 7806SL	Chroococcales	GCA_002095975.1	Complete	5.14	5.14	0	100	0	42.1	4467	5125	42	1	0	0	1	2017-04-18	10	AER, MIC, MCC, MCY	0	0	10
Microcystis panniformis FACHB-1757	Chroococcales	GCA_001264245.1	Complete	5.69	5.69	0	100	0	42.4	4590	5845	42	1	0	0	1	2015-08-11	12	AER, MCY, MIC, PIR	0	0	12
Microcystis sp. MC19	Chroococcales	GCA_003019735.1	Complete	5.02	5.02	0	100	0	42.7	4475	5121	42	1	0	0	1	2018-03-27	9	MIC	0	0	9
Microcystis viridis NIES-102	Chroococcales	GCA_003945305.1	Complete	5.87	5.87	0	100	0	42.4	4941	6073	42	1	0	0	1	2018-11-22	11	AER, MIC	0	0	11
Moorea producens JHB	Oscilatoriales	GCA_001854205.1	Chromosome	9.38	9.37	0.01	99.8934	0.0100097	43.7	6846	7770	52	1	0	2	3	2016-10-26	42	HEC, JAM	0	0	42
Moorea producens PAL-8-15-08-1	Oscilatoriales	GCA_001767235.1	Complete	9.71	9.67	0.04	99.5881	0.0401493	43.5	6904	7726	61	1	0	1	2	2016-10-18	42	HEC, CUR	0	0	42
Nodularia spumigena CCY9414	Nostocales	GCA_000340565.3	Chromosome	5.46	5.46	0	100	0	41.2	4517	4896	48	1	0	0	1	2014-02-14	9	AER*, APT*, HG, NOD, SPU	0	0	9
Nodularia spumigena UHCC 0039	Nostocales	GCA_003054475.1	Complete	5.39	5.29	0.09	98.3271	0.0914475	41.26	4486	4836	44	1	0	1	2	2018-04-17	11	HG, NOD, SPU	0	0	11
Nostoc azollae 0708	Nostocales	GCA_000196515.1	Complete	5.49	5.35	0.13	97.6277	0.132982	38.33	3548	5354	42	1	0	2	3	2010-06-14	7	HG	0	0	7
Nostoc carneum NIES-2107	Nostocales	GCA_002368155.1	Chromosome	9.36	8.35	1	89.3048	1.10736	40.71	7158	7541	73	1	0	3	4	2017-06-24	17	0	3	0	20
Nostoc commune HK-02	Nostocales	GCA_003990685.1	Chromosome	8.23	7.15	1.06	87.0889	1.20251	41.41	7419	7489	61	1	0	8	9	2018-04-03	17	HG	2	0	19
Nostoc flagelliforme CCNUN1	Nostocales	GCA_002813575.1	Complete	10.23	9.36	1.87	83.3482	2.19437	41.84	8402	9746	76	1	0	8	9	2017-12-07	16	HG	4	0	20
Nostoc linckia NIES-25	Nostocales	GCA_002368035.1	Chromosome	8.59	6.45	2.14	75.0873	2.77104	41.26	6678	7042	72	1	0	4	5	2017-06-24	19	HG, NTP, SHI	3	GEO	22
Nostoc piscinale CENA21	Nostocales	GCA_001298445.1	Chromosome	7.09	7.09	0	100	0	40.5	5199	6159	76	1	0	0	1	2015-09-24	16	NTP	0	0	16
Nostoc punctiforme PCC 73102	Nostocales	GCA_000020025.1	Complete	9.06	8.23	0.82	90.9392	0.893643	41.34	6866	7564	84	1	0	5	6	2008-04-24	20	APT, GEO, HG, NPT,	3	0	23
Nostoc sp. 'Lobaria pulmonaria (5183) cyanobiont'	Nostocales	GCA_002949795.1	Complete	7.34	7.06	0.27	96.3165	0.279542	41.59	5889	6516	70	1	0	4	5	2018-02-26	13	HG	1	0	14
Nostoc sp. 'Peltigera membranacea cyanobiont' N6	Nostocales	GCA_002949735.1	Complete	8.9	8.21	0.67	92.455	0.719463	41.35	6978	7658	114	1	0	10	11	2018-02-26	18	APT, GEO, HG, NOS, NPT	1	0	19
Nostoc sp. ATCC 53789	Nostocales	GCA_009873495.1	Complete	8.65	7.34	1.33	84.6597	1.5467	41.38	6776	7263	93	1	0	12	13	2020-01-14	18	APT, GEO, HG, NTC	5	CRY	23
Nostoc sp. CENA543	Nostocales	GCA_002896875.1	Complete	7.21	6.99	0.21	97.0833	0.215842	40.8	5857	6112	73	1	0	5	6	2018-01-24	18	AER, HG, NOD, PSPU, SHI	0	0	18
Nostoc sp. HK-01	Nostocales	GCA_003990705.1	Complete	7.53	6.49	1.02	86.4181	1.16654	40.39	6424	6534	101	1	0	7	8	2018-04-03	14	GEO	0	0	14
Nostoc sp. NIES-2111	Nostocales	GCA_002368215.1	Chromosome	7.88	6.52	1.36	82.7411	1.6171	40.55	6 36	6753	88	1	0	9	10	2017-06-24	14	HG, NPT, SHI	4	GEO	18
Nostoc sp. NIES-3756	Nostocales	GCA_001548375.1	Complete	6.99	6.46	0.53	92.4177	0.570213	40.55	5679	6004	64	1	0	2	3	2015-11-18	15	HG, NPT, SHI	3	0	18
Nostoc sp. NIES-4103	Nostocales	GCA_002368335.1	Chromosome	8.59	8.42	0.17	98.021	0.173132	41.18	6607	6994	73	1	0	1	2	2017-06-24	33	HG	1	0	34
Nostoc sp. PCC 7107	Nostocales	GCA_000316625.1	Complete	6.33	6.33	0	100	0	40.4	5176	5449	79	1	0	0	1	2012-12-04	12	0	0	0	12
Nostoc sp. PCC 7120 = FACHB-418	Nostocales	GCA_000009705.1	Complete	7.21	6.41	0.81	88.7812	0.904107	41.22	5757	6129	70	1	0	6	7	2001-11-28	13	HG	1	0	14
Nostoc sp. PCC 7524	Nostocales	GCA_000316645.1	Complete	6.72	6.64	0.09	98.6627	0.0911367	41.5	5352	5639	60	1	0	2	3	2012-12-04	15	HG, SHI	0	0	15
Nostoc sphaeroides CCNUC1	Nostocales	GCA_009372195.1	Complete	9.52	8.82	0.7	92.6471	0.74989	41.3	7590	8625	73	2	0	7	9	2019-10-28	13	HG	3	0	16
Nostoc sphaeroides Kutzing Em	Nostocales	GCA_003443655.1	Complete	6.68	6.53	0.15	97.7545	0.153211	41.58	5368	5916	66	1	0	4	5	2018-09-04	8	HG	1	0	9
Nostocales cyanobacterium HT-58-2	Nostocales	GCA_002163975.1	Complete	7.9	7.85	0.06	99.2415	0.0604221	42.6	6195	6596	44	1	0	2	3	2017-06-02	18	HG	0	0	18
Oscillatoria acuminata PCC 6304	Oscilatoriales	GCA_000317105.1	Complete	7.8	7.69	0.11	98.5897	0.111449	47.61	5783	6061	67	1	0	2	3	2012-12-05	9	0	1	0	10
Oscillatoria nigro-viridis PCC 7112	Oscilatoriales	GCA_000317475.1	Complete	8.27	7.48	0.79	90.4474	0.865873	45.81	6200	6896	74	1	0	5	6	2012-12-06	7	VIR	0	0	7
Oscillatoriales cyanobacterium JSC-12	Oscilatoriales	GCA_000309945.1	Chromosome	5.53	5.53	0	100	0	47.5	9525	10026	88	1	0	0	1	2012-11-05	5	0	0	0	5
Planktothrix agardhii NIES-204	Oscilatoriales	GCA_003609755.1	Complete	5.08	4.78	0.3	94.0945	0.317815	39.64	4492	4547	43	1	0	4	5	2018-04-03	8	AER, APT, MIC, PRE	2	0	10
Planktothrix agardhii NIVA-CYA 126/8	Oscilatoriales	GCA_000710505.1	Chromosome	5.05	4.79	0.26	94.8515	0.273363	39.55	4213	4528	40	1	0	5	6	2014-06-20	9	AGD, MCY, PRE	2	0	11
Pleurocapsa sp. PCC 7327	Pleurocapsales	GCA_000317025.1	Complete	4.99	4.99	0	100	0	45.2	4226	4553	42	1	0	0	1	2012-12-05	11	0	0	0	11
Prochlorococcus marinus str. AS9601	Synechococcales	GCA_000015645.1	Complete	1.67	1.67	0	100	0	31.3	1787	1844	38	1	0	0	1	2007-01-19	4	0	0	0	4
Prochlorococcus marinus str. MIT 9211	Synechococcales	GCA_000018585.1	Chromosome	1.69	1.69	0	100	0	38	1747	1816	40	1	0	0	1	2007-11-13	5	0	0	0	5
Prochlorococcus marinus str. MIT 9215	Synechococcales	GCA_000018065.1	Complete	1.74	1.74	0	100	0	31.1	1983	2055	36	1	0	0	1	2007-09-20	5	0	0	0	5
Prochlorococcus marinus str. MIT 9301	Synechococcales	GCA_000015965.1	Complete	1.64	1.64	0	100	0	31.3	1785	1839	37	1	0	0	1	2007-03-05	4	0	0	0	4
Prochlorococcus marinus str. MIT 9303	Synechococcales	GCA_000015705.1	Complete	2.68	2.68	0	100	0	50	2997	3136	43	1	0	0	1	2007-01-22	22	0	0	0	22
Prochlorococcus marinus str. MIT 9312	Synechococcales	GCA_000012645.1	Complete	1.71	1.71	0	100	0	31.2	1817	1868	38	1	0	0	1	2005-11-02	4	0	0	0	4
Prochlorococcus marinus str. MIT 9313	Synechococcales	GCA_000011485.1	Complete	2.41	2.41	0	100	0	50.7	2321	2430	44	1	0	0	1	2003-08-14	16	0	0	0	16
Prochlorococcus marinus str. MIT 9515	Synechococcales	GCA_000015665.1	Complete	1.7	1.7	0	100	0	30.8	1792	1856	37	1	0	0	1	2007-01-19	5	0	0	0	5
Prochlorococcus marinus str. NATL1A	Synechococcales	GCA_000015685.1	Complete	1.86	1.86	0	100	0	35	1999	2059	38	1	0	0	1	2007-01-22	5	0	0	0	5
Prochlorococcus marinus str. NATL2A	Synechococcales	GCA_000012465.1	Complete	1.84	1.84	0	100	0	35.1	1953	2010	39	1	0	0	1	2005-08-09	5	0	0	0	5
Prochlorococcus marinus subsp. marinus str. CCMP1375	Synechococcales	GCA_000007925.1	Complete	1.75	1.75	0	100	0	36.4	1882	1930	40	1	0	0	1	2003-07-25	4	0	0	0	4
Prochlorococcus marinus subsp. pastoris str. CCMP1986	Synechococcales	GCA_000011465.1	Complete	1.66	1.66	0	100	0	30.8	1796	1849	37	1	0	0	1	2003-08-14	4	0	0	0	4
Prochlorococcus sp. MIT 0604	Synechococcales	GCA_000757845.1	Complete	1.78	1.78	0	100	0	31.2	1921	1979	38	1	0	0	1	2014-09-25	4	0	0	0	4
Prochlorococcus sp. MIT 0801	Synechococcales	GCA_000757865.1	Complete	1.93	1.93	0	100	0	34.9	2034	2111	39	1	0	0	1	2014-09-25	4	0	0	0	4
Prochlorococcus sp. RS01	Synechococcales	GCA_001989435.1	Chromosome	1.66	1.66	0	100	0	31.4	1797	1844	38	1	0	0	1	2017-02-07	4	0	0	0	4
Prochlorococcus sp. RS04	Synechococcales	GCA_001989455.1	Chromosome	1.66	1.66	0	100	0	31.4	1798	1844	38	1	0	0	1	2017-02-07	4	0	0	0	4
Prochlorococcus sp. RS50	Synechococcales	GCA_001989415.1	Chromosome	1.66	1.66	0	100	0	31.4	1795	1842	38	1	0	0	1	2017-02-07	4	0	0	0	4
Pseudanabaena sp. ABRG5-3	Synechococcales	GCA_003967015.1	Complete	5.66	4.8	0.85	84.9558	0.99061	42.19	4870	5068	52	1	0	7	8	2018-01-04	3	0	3	0	6
Pseudanabaena sp. PCC 7367	Synechococcales	GCA_000317065.1	Complete	4.89	4.56	0.33	93.2515	0.352634	46.21	3823	3952	46	1	0	1	2	2012-12-05	2	0	0	0	2
Raphidiopsis curvata NIES-932	Nostocales	GCA_002368135.1	Chromosome	3.43	3.43	0	100	0	40.5	2900	3126	42	1	0	0	1	2017-06-24	7	HAS*	0	0	7
Rippkaea orientalis PCC 8801	Chroococcales	GCA_000021805.1	Complete	4.79	4.68	0.11	97.7035	0.112459	39.8	4302	4518	45	1	0	3	4	2008-12-17	8	0	0	0	8
Rippkaea orientalis PCC 8802	Chroococcales	GCA_000024045.1	Complete	4.8	4.67	0.13	97.2917	0.133441	39.8	4375	4561	44	1	0	4	5	2009-08-26	8	0	0	0	8
Rivularia sp. PCC 7116	Nostocales	GCA_000316665.1	Complete	8.73	8.7	0.03	99.6564	0.0300944	37.5	6441	6724	55	1	0	2	3	2012-12-04	14	0		0	14
Scytonema sp. HK-05	Nostocales	GCA_002368235.1	Chromosome	9.76	8.82	0.95	90.2764	1.04137	43.74	7436	8122	43	1	0	7	8	2017-06-24	25	GEO, HG	3	APT	28
Scytonema sp. NIES-4073	Nostocales	GCA_002368435.1	Chromosome	9.85	9.45	0.4	95.9391	0.4152	43.43	7543	8229	46	1	0	4	5	2017-06-24	24	HG	1	0	25
Sphaerospermopsis kisseleviana NIES-73	Nostocales	GCA_002368075.1	Chromosome	5.61	5.35	0.26	95.3654	0.271894	37.76	4744	5146	44	1	0	1	2	2017-06-24	7	APT, HG	0	0	7
Stanieria cyanosphaera PCC 7437	Pleurocapsales	GCA_000317575.1	Complete	5.54	5.04	0.51	90.8108	0.558471	36.27	4732	4969	45	1	0	5	6	2012-12-06	12	0	1	0	13
Stanieria sp. NIES-3757	Pleurocapsales	GCA_002355455.1	Complete	5.46	5.32	0.14	97.4359	0.143478	36.55	4668	4926	44	1	0	1	2	2016-03-05	9	0	1	0	10
Synechococcus elongatus PCC 11801	Synechococcales	GCA_003846445.1	Chromosome	2.69	2.69	0	100	0	54.9	2459	2678	39	1	0	0	1	2018-11-28	3	0	0	0	3
Synechococcus elongatus PCC 11802	Synechococcales	GCA_009498715.1	Chromosome	2.76	2.76	0	100	0	54.8	2446	2752	39	1	0	0	1	2019-11-04	3	0	0	0	3
Synechococcus elongatus PCC 6301	Synechococcales	GCA_000010065.1	Complete	2.7	2.7	0	100	0	55.5	2615	2715	45	1	0	0	1	2004-12-14	3	0	0	0	3
Synechococcus elongatus PCC 7942 = FACHB-805	Synechococcales	GCA_000012525.1	Complete	2.74	2.7	0.05	98.1818	0.0509	55.46	2685	2756	45	1	0	1	2	2005-11-08	3	0		0	3
Synechococcus elongatus UTEX 3055	Synechococcales	GCA_003957805.1	Complete	2.88	2.77	0.11	96.1806	0.114238	55.13	2815	2899	46	1	0	2	3	2018-12-21	3	0	0	0	3
Synechococcus lividus PCC 6715	Synechococcales	GCA_002754935.1	Complete	2.66	2.66	0	100	0	53.5	2246	2592	41	1	0	0	1	2017-11-06	3	0	0	0	3
Synechococcus sp. CB0101	Synechococcales	GCA_000179235.2	Complete	2.79	2.79	0	100	0	64.1	2 88	3027	46	1	0	0	1	2019-04-05	14	0	0	0	14
Synechococcus sp. CC9311	Synechococcales	GCA_000014585.1	Complete	2.61	2.61	0	100	0	52.4	2627	2717	44	1	0	0	1	2006-09-01	11	0	0	0	11
Synechococcus sp. CC9605	Synechococcales	GCA_000012625.1	Complete	2.51	2.51	0	100	0	59.2	2641	2756	46	1	0	0	1	2005-10-27	7	0	0	0	7
Synechococcus sp. CC9902	Synechococcales	GCA_000012505.1	Complete	2.23	2.23	0	100	0	54.2	2338	2405	44	1	0	0	1	2005-10-26	11	0	0	0	11
Synechococcus sp. JA-2-3B'a(2-13)	Synechococcales	GCA_000013225.1	Complete	3.05	3.05	0	100	0	58.5	2628	2830	44	1	0	0	1	2006-02-06	1	0	0	0	1
Synechococcus sp. JA-3-3Ab	Synechococcales	GCA_000013205.1	Complete	2.93	2.93	0	100	0	60.2	2569	2806	47	1	0	0	1	2006-02-06	1	0	0	0	1
Synechococcus sp. KORDI-100	Synechococcales	GCA_000737535.1	Complete	2.79	2.79	0	100	0	57.5	2846	2935	42	1	0	0	1	2014-08-04	12	0	0	0	12
Synechococcus sp. KORDI-49	Synechococcales	GCA_000737575.1	Complete	2.59	2.59	0	100	0	61.4	2555	2628	44	1	0	0	1	2014-08-04	5	0	0	0	5
Synechococcus sp. KORDI-52	Synechococcales	GCA_000737595.1	Complete	2.57	2.57	0	100	0	59.1	2602	2701	46	1	0	0	1	2014-08-04	7	0	0	0	7
Synechococcus sp. NIES-970	Oscilatoriales	GCA_002356215.1	Complete	3.12	2.84	0.3	90.4459	0.330594	49.43	2864	2958	44	1	0	4	5	2017-02-08	3	0	1	0	4
Synechococcus sp. PCC 11901	Oscilatoriales	GCA_005577135.1	Chromosome	3.47	3.08	0.39	88.7608	0.437461	49.15	3169	3315	42	1	0	5	6	2019-05-22	3	0	1	0	4
Synechococcus sp. PCC 6312	Synechococcales	GCA_000316685.1	Complete	3.72	3.7	0.02	99.4624	0.0201041	48.49	3520	3672	41	1	0	1	2	2012-12-04	3	0	0	0	3
Synechococcus sp. PCC 7002	Oscilatoriales	GCA_000019485.1	Complete	3.41	3.01	0.4	88.2698	0.451112	49.16	3145	3240	45	1	0	6	7	2008-03-14	3	0	1	0	4
Synechococcus sp. PCC 7003	Oscilatoriales	GCA_001693255.1	Complete	3.35	3.06	0.28	91.6168	0.30469	49.3	3069	3182	43	1	0	2	3	2016-07-25	3	0	0	0	3
Synechococcus sp. PCC 7117	Oscilatoriales	GCA_001693275.1	Complete	3.43	3.09	0.34	90.0875	0.375992	49.12	3157	3274	45	1	0	5	6	2016-07-25	3	0	1	0	4
Synechococcus sp. PCC 73109	Oscilatoriales	GCA_001521855.1	Complete	3.3	3.03	0.28	91.5408	0.304942	49.34	3029	3128	45	1	0	5	6	2016-01-21	3	0	0	0	3
Synechococcus sp. PCC 7336	Synechococcales	GCA_000332275.1	Chromosome	5.07	5.07	0	100	0	53.7	4369	4596	43	1	0	0	1	2013-01-18	8	0	0	0	8
Synechococcus sp. PCC 7502	Synechococcales	GCA_000317085.1	Complete	3.58	3.51	0.07	98.0447	0.0713451	40.6	3386	3660	42	1	0	2	3	2012-12-05	6	0	0	0	6
Synechococcus sp. PCC 8807	Oscilatoriales	GCA_001693295.1	Complete	3.3	3.06	0.25	92.4471	0.269696	49.37	3084	3183	45	1	0	6	7	2016-07-25	3	0	0	0	3
Synechococcus sp. RCC307	Synechococcales	GCA_000063525.1	Complete	2.22	2.22	0	100	0	60.8	2388	2457	41	1	0	0	1	2007-05-19	5	0	0	0	5
Synechococcus sp. RSCCF101	Synechococcales	GCA_008807075.1	Complete	2.98	2.98	0	100	0	68	2696	2886	45	1	0	0	1	2019-10-03	6	0	0	0	6
Synechococcus sp. SynAce01	Synechococcales	GCA_001885215.1	Complete	2.75	2.75	0	100	0	63.9	2701	2857	44	1	0	0	1	2016-11-22	7	0	0	0	7
Synechococcus sp. UTEX 2973	Synechococcales	GCA_000817325.1	Complete	2.74	2.69	0.06	97.8182	0.0613007	55.47	2684	2755	44	1	0	2	3	2015-01-09	3	0	0	0	3
Synechococcus sp. WH 7803	Synechococcales	GCA_000063505.1	Complete	2.37	2.37	0	100	0	60.2	2456	2528	43	1	0	0	1	2007-05-19	11	0	0	0	11
Synechococcus sp. WH 8020	Synechococcales	GCA_001040845.1	Chromosome	2.66	2.66	0	100	0	53.1	2679	2762	43	1	0	0	1	2015-06-26	9	0	0	0	9
Synechococcus sp. WH 8101	Synechococcales	GCA_004209775.1	Complete	2.63	2.63	0	100	0	63.3	2693	2787	43	1	0	0	1	2019-02-19	12	0	0	0	12
Synechococcus sp. WH 8102	Synechococcales	GCA_000195975.1	Complete	2.43	2.43	0	100	0	59.4	2537	2642	44	1	0	0	1	2003-08-14	8	0	0	0	8
Synechococcus sp. WH 8103	Synechococcales	GCA_001182765.1	Complete	2.43	2.43	0	100	0	59.5	2501	2602	44	1	0	0	1	2015-07-09	8	0	0	0	8
Synechococcus sp. WH 8109	Synechococcales	GCA_000161795.2	Complete	2.11	2.11	0	100	0	60.1	2212	2327	44	1	0	0	1	2014-01-09	6	0	0	0	6
Synechocystis sp. IPPAS B-1465	Synechococcales	GCA_003015225.1	Complete	3.95	3.57	0.28	92.7273	0.301052	47.35	3578	3733	41	1	0	6	7	2018-03-26	3	0	0	0	3
Synechocystis sp. PCC 6714	Synechococcales	GCA_000478825.2	Complete	3.74	3.49	0.25	93.3155	0.267192	47.54	3282	3495	42	1	0	3	4	2014-07-09	3	0	0	0	3
Synechocystis sp. PCC 6803	Synechococcales	GCA_001318385.1	Complete	3.57	3.57	0.37	90.6091	0.406687	47.7	3171	3305	41	1	0	0	1	2015-10-16	3	0	0	0	3
Synechocystis sp. PCC 6803	Synechococcales	GCA_000009725.1	Complete	3.95	3.57	0.38	90.3797	0.418688	47.35	3556	3710	41	1	0	4	5	2001-07-27	3	0	0	0	3
Synechocystis sp. PCC 6803	Synechococcales	GCA_000340785.1	Complete	3.95	3.57	0	100	0	47.35	3559	3711	41	1	0	7	8	2013-02-19	3	0	0	0	3
Synechocystis sp. PCC 6803 (GT-S)	Synechococcales	GCA_000270265.1	Complete	3.57	3.57	0	100	0	47.7	3181	3306	41	1	0	0	1	2011-07-01	3	0	0	0	3
Synechocystis sp. PCC 6803 substr. GT-I	Synechococcales	GCA_000284135.1	Complete	3.57	3.57	0	100	0	47.7	3182	3308	41	1	0	0	1	2011-12-01	3	0	0	0	3
Synechocystis sp. PCC 6803 substr. PCC-N	Synechococcales	GCA_000284215.1	Complete	3.57	3.57	0	100	0	47.7	3181	3308	41	1	0	0	1	2011-12-01	3	0	0	0	3
Synechocystis sp. PCC 6803 substr. PCC-P	Synechococcales	GCA_000284455.1	Complete	3.57	3.57	0	100	0	47.7	3180	3306	41	1	0	0	1	2011-12-01	3	0	0	0	3
Thermosynechococcus elongatus BP-1	Synechococcales	GCA_000011345.1	Complete	2.59	2.59	0	100	0	53.9	2476	2525	42	1	0	0	1	2002-08-17	3	0	0	0	3
Thermosynechococcus elongatus PKUAC-SCTE542	Synechococcales	GCA_003555505.1	Complete	2.65	5.53	0	100	0	53.3	1625	2617	41	1	0	0	1	2018-09-13	3	0	0	0	3
Thermosynechococcus sp. CL-1	Synechococcales	GCA_008386235.1	Complete	2.65	2.65	0	100	0	53.5	2466	2597	41	1	0	0	1	2019-09-16	3	0	0	0	3
Thermosynechococcus sp. NK55a	Synechococcales	GCA_000505665.1	Chromosome	2.52	2.52	0	100	0	53.8	2292	2448	41	1	0	0	1	2013-12-11	3	0	0	0	3
Thermosynechococcus vulcanus NIES-2134	Synechococcales	GCA_003990665.2	Complete	2.57	2.57	0	100	0	53.9	2413	2530	40	1	0	0	1	2017-06-24	3	0	0	0	3
Tolypothrix tenuis PCC 7101	Nostocales	GCA_002368295.1	Chromosome	9.35	8.7	0.66	92.9487	0.705063	40.69	7118	7460	72	1	0	5	6	2017-06-24	15	GEO	1	HAS*	16
Trichodesmium erythraeum IMS101	Oscilatoriales	GCA_000014265.1	Complete	7.75	7.75	0	100	0	34.1	4622	5217	38	1	0	0	1	2006-07-06	7	TRI	0	0	7
Trichormus variabilis ATCC 29413	Nostocales	GCA_000204075.1	Complete	7.11	6.37	0.75	89.4663	0.831335	41.39	5676	5941	47	1	1	3	5	2005-09-15	14	HG, NTP, SHI	2	0	16
Trichormus variabilis NIES-23	Nostocales	GCA_002368015.1	Chromosome	7.47	6.41	1.07	85.6952	1.23321	41.36	6004	6353	68	1	0	5	6	2017-06-24	13	HG	1	0	14
															424			1718		99		1817
Medians				5.02					42.2	4310	4553	44	1	0	1	2	-	8	-	0	-	8

## Sheet: Chromosomes
Genome	Name	Accession number	Acyl_amino_acids	Amglyccycl	Arypolyene	Arypolyene, NRPS	Bacteriocin	Bacteriocin, cyanobactin	Bacteriocin, cyanobactin, LAP	Bacteriocin, cyanobactin, LAP, thiopeptide	Bacteriocin, lanthipeptide	Bacteriocin, lanthipeptide, NRPS	Bacteriocin, LAP	Bacteriocin, LAP, NRPS, PKS-like, transAT-PKS, T1PKS, T3PKS	Bacteriocin, LAP, NRPS, T1PKS	Bacteriocin, lasso peptide	Bacteriocin, microviridin	Bacteriocin, NRPS	Bacteriocin, NRPS, T1PKS	Bacteriosin, Proteosin	Bacteriocin, terpene	Bacteriocin, TfuA-related	Bacteriocin, T3PKS	Betalactone	Betalactone, hglE-KS, microviridin, NRPS, T1PKS	Betalactone, microviridin, NRPS	Betalactone, NRPS	Betalactone, NRPS, T1PKS	Butyrolactone	Butyrolactone, hglE-KS, T1PKS	CDPS	CDPS, NRPS, T1PKS	Cyanobactin	Cyanobactin, LAP	Cyanobactin, lasso peptide	Ectoine	hglE-KS	hglE-KS, NRPS, resorcinol	hglE-KS, resorcinol	hglE-KS, NRPS, T1PKS	hglE-KS, NRPS, T1PKS, T3PKS	hglE-KS,T1PKS	hglE-KS, transAT-PKS, T1PKS	Hserlactoine	Indole	Indole, NRPS	Indole, NRPS, T1PKS	Ladderane	Ladderane, lasso peptide
Acaryochloris marina MBIC11017	Chromosome	NC_009925.1	-	-	-	-	3	-	-	-	-	-	-	-	-	-	-	-	-	-	-	-	-	-	-	-	-	-	-	-	-	-	-	-	-	-	-	-	-	-	-	-	-	-	-	-	-	1	-
Anabaena cylindrica PCC 7122	Chromosome	NC_019771.1	-	-	-	-	2	-	-	-	-	-	-	-	-	-	-	-	-	-	-	-	-	-	-	-	-	-	-	-	-	-	-	-	-	-	-	1	-	-	-	1	-	-	-	-	-	-	-
Anabaena cylindrica PCC 7122	Chromosome	NZ_AP018166.1	-	-	-	-	2	-	-	-	-	-	-	-	-	-	-	-	-	-	-	-	-	-	-	-	-	-	-	-	-	-	-	-	-	-	-	1	-	-	-	1	-	-	-	-	-	-	-
Anabaena (Dolichospermum) sp. 90	chANA02	NC_019439.1	-	-	-	-	-	-	-	-	-	-	-	-	-	-	-	-	-	-	-	-	-	-	-	-	-	-	-	-	-	-	-	-	-	-	-	-	-	-	-	-	-	-	-	-	-	-	-
Anabaena (Dolichospermum) sp. 90	chANA01	NC_019427.1	-	-	-	-	1	-	-	-	-	-	-	-	-	-	-	-	-	-	-	-	-	-	-	-	-	1	-	-	-	-	1	-	-	-	1	-	-	-	-	1	-	-	-	-	-	-	-
Anabaena sp. WA102	Chromosome	NZ_CP011456.1	-	-	-	-	1	-	-	-	-	-	-	-	-	-	-	-	-	-	-	-	-	-	-	-	-	-	-	-	-	-	1	-	-	-	1	-	-	-	-	1	-	-	-	-	-	-	-
Anabaena sp. YBS01	Chromosome	NZ_CP034058.1	-	-	-	-	1	-	-	-	-	-	-	-	-	-	-	-	-	1	-	-	-	-	-	-	-	-	-	-	-	-	-	-	-	-	-	-	-	1	-	1	-	-	-	-	-	1	-
Anabaenopsis circularis NIES-21	Chromosome	NZ_AP018174.1	-	-	-	-	3	-	-	-	-	-	-	-	-	-	-	-	-	-	-	-	-	-	-	-	-	-	-	-	-	-	-	-	-	-	-	-	-	-	-	1	-	-	-	-	-	-	-
Arthrospira platensis C1	Chromosome	NZ_CM001632.1	-	-	-	-	-	-	1	-	-	-	-	-	-	-	-	-	-	-	1	-	-	-	-	-	-	-	-	-	-	-	-	-	-	-	-	-	-	-	-	-	-	-	-	-	-	-	-
Arthrospira platensis NIES-39	Chromosome	NC_016640.1	-	-	-	-	1	-	1	-	-	-	-	-	-	-	-	-	-	-	-	-	-	-	-	-	-	-	-	-	-	-	-	-	-	-	-	-	-	-	-	-	-	-	-	-	-	-	-
Arthrospira platensis YZ	Chromosome	NZ_CP013008.1	-	-	-	-	1	-	1	-	-	-	-	-	-	-	-	-	-	-	-	-	-	-	-	-	-	-	-	-	-	-	-	-	-	-	-	-	-	-	-	-	-	-	-	-	-	-	-
Aulosira laxa NIES-50	Chromosome	NZ_AP018307.1	-	-	-	-	2	-	-	-	-	-	-	-	-	-	-	-	-	-	-	-	-	-	-	-	-	-	-	-	-	-	1	-	-	-	-	-	-	-	-	1	-	-	-	-	-	-	-
Calothrix brevissima NIES-22	Chromosome	NZ_AP018207.1	-	-	-	-	1	-	-	1	-	-	-	-	-	-	-	1	-	-	-	-	-	-	-	-	-	-	-	-	-	-	-	-	-	-	-	-	-	-	-	1	-	-	-	-	-	-	-
Calothrix parasitica NIES-267	Chromosome	NZ_AP018227.1	-	-	-	-	2	-	-	-	-	-	-	-	-	-	-	-	-	-	-	-	-	-	-	-	-	-	-	-	-	-	-	-	-	-	-	-	-	-	-	1	-	-	3	-	-	-	-
Calothrix sp. 336/3	Chromosome	NZ_CP011382.1	-	-	-	-	2	-	-	-	-	-	-	-	-	-	-	-	-	-	-	-	-	-	-	-	-	-	-	-	-	-	-	-	-	-	-	-	-	-	-	1	-	-	-	-	-	-	-
Calothrix sp. NIES-2098	Chromosome	NZ_AP018172.1	-	-	-	-	4	-	-	-	1	-	-	-	-	-	-	-	-	-	-	-	-	-	-	-	-	-	-	-	-	-	-	-	-	-	1	-	-	-	-	-	-	-	-	-	-	-	-
Calothrix sp. NIES-2100	Chromosome	NZ_AP018178.1	-	-	-	-	4	-	-	-	-	-	-	-	-	-	-	-	-	-	-	-	-	-	-	-	-	-	-	-	-	-	1	-	-	-	-	-	-	-	-	1	-	-	-	-	-	1	-
Calothrix sp. NIES-3974	Chromosome	NZ_AP018254.1	-	-	-	-	1	-	-	-	1	-	-	-	-	-	1	-	-	-	-	-	-	-	-	-	-	-	-	-	-	-	-	-	-	-	1	-	-	-	-	-	-	-	-	-	-	-	-
Calothrix sp. NIES-4071	Chromosome	NZ_AP018255.1	-	-	-	-	2	-	-	-	-	-	-	-	-	-	-	1	-	-	-	-	-	-	-	-	-	-	-	-	-	-	-	-	-	-	-	-	-	-	-	1	-	-	1	-	-	-	-
Calothrix sp. NIES-4101	Chromosome	AP018280.1	-	-	-	-	2	-	-	-	-	-	-	-	-	-	-	-	-	-	-	-	-	-	-	-	-	-	-	-	-	-	-	-	-	-	-	-	-	-	-	1	-	-	1	-	-	-	-
Calothrix sp. NIES-4105	Chromosome	NZ_AP018290.1	-	-	-	-	2	-	-	-	-	-	-	-	-	-	-	1	-	-	-	-	-	-	-	-	-	-	-	-	-	-	-	-	-	-	-	-	-	-	-	1	-	-	1	-	-	-	-
Calothrix sp. PCC 6303	Chromosome	NC_019751.1	-	-	-	-	1	-	-	-	-	-	-	-	-	-	-	-	-	-	-	-	-	-	-	-	-	-	-	-	-	-	1	-	-	-	1	-	-	-	-	-	-	-	-	-	-	1	-
Calothrix sp. PCC 7507	Chromosome	NC_019682.1	-	-	-	-	1	-	-	-	-	-	-	-	-	-	-	-	-	-	-	-	-	-	-	-	-	-	-	-	-	-	-	-	-	-	-	-	-	-	-	1	-	-	-	-	-	-	-
Candidatus Atelocyanobacterium thalassa isolate ALOHA	Chromosome	NC_013771.1	-	-	-	-	-	-	-	-	-	-	-	-	-	-	-	-	-	-	-	-	-	-	-	-	-	-	-	-	-	-	-	-	-	-	-	-	-	-	-	-	-	-	-	-	-	-	-
Candidatus Melainabacteria bacterium MEL.A1	Chromosome	CP017245.1	-	-	1	-	-	-	-	-	-	-	-	-	-	-	-	-	-	-	-	-	-	-	-	-	-	-	-	-	-	-	-	-	-	-	-	-	-	-	-	-	-	-	-	-	-	-	-
Chamaesiphon minutus PCC 6605	Chromosome	NC_019697.1	-	-	-	-	6	-	-	-	1	-	-	-	-	-	-	-	-	-	-	-	-	-	-	-	-	-	-	-	-	-	-	-	-	-	-	-	-	-	-	-	-	-	1	1	-	-	-
Chondrocystis sp. NIES-4102	Chromosome	NZ_AP018281.1	-	-	-	-	1	-	-	-	-	-	-	-	-	-	-	-	-	-	-	-	-	-	-	-	-	-	-	-	-	-	-	-	-	-	-	-	-	-	-	-	-	-	-	-	1	-	-
Chroococcidiopsis thermalis PCC 7203	Chromosome	NC_019695.1	-	-	-	-	4	-	-	-	-	-	-	-	-	-	-	-	-	-	-	-	-	-	-	-	-	-	-	-	-	-	-	-	-	-	-	-	-	-	-	-	-	-	-	-	-	-	-
Crinalium epipsammum PCC 9333	Chromosome	NC_019753.1	-	-	-	-	4	-	-	-	-	-	-	-	-	-	-	-	-	-	-	-	-	-	-	-	-	-	-	-	-	-	-	-	-	-	-	-	-	-	-	-	-	-	-	-	-	-	-
Crocosphaera subtropica ATCC 51142	Circular	NC_010546.1	-	-	-	-	1	-	-	-	-	-	-	-	-	-	-	-	-	-	-	-	-	-	-	-	-	-	-	-	-	-	-	-	-	-	-	-	-	-	-	-	-	-	-	-	-	-	-
Cyanobacterium aponinum PCC 10605	Chromosome	NC_019776.1	-	-	1	-	2	-	-	-	1	-	-	-	-	-	-	-	-	-	-	-	-	-	-	-	-	-	-	-	-	-	-	-	-	-	-	-	-	-	-	-	-	-	-	-	-	-	-
cyanobacterium endosymbiont of Epithemia turgida isolate EtSB Lake Yunoko	Chromosome	NZ_AP012549.1	-	-	-	-	-	-	-	-	-	-	-	-	-	-	-	-	-	-	-	-	-	-	-	-	-	-	-	-	-	-	-	-	-	-	-	-	-	-	-	-	-	-	-	-	-	-	-
cyanobacterium endosymbiont of Rhopalodia gibberula	Chromosome	NZ_AP018341.1	-	-	-	-	-	-	-	-	-	-	-	-	-	-	-	-	-	-	1	-	-	-	-	-	-	-	-	-	-	-	-	-	-	-	-	-	-	-	-	-	-	-	-	-	-	-	-
Cyanobacterium sp. HL-69	Chromosome	CP024912.1	-	-	-	-	-	-	-	-	-	-	-	-	-	-	-	-	-	-	-	-	-	-	-	-	-	-	-	-	-	-	-	-	-	-	-	-	-	-	-	-	-	1	-	-	-	-	-
Cyanobacterium stanieri PCC 7202	Chromosome	NC_019778.1	-	-	-	-	-	-	-	-	-	-	-	-	-	-	-	-	-	-	-	-	-	-	-	-	-	-	-	-	-	-	-	-	-	-	-	-	-	-	-	-	-	-	-	-	-	-	-
Cyanobium gracile PCC 6307	Chromosome	NC_019675.1	-	-	-	-	4	-	-	-	-	-	-	-	-	-	-	-	-	-	-	-	-	-	-	-	-	-	-	-	-	-	-	-	-	-	-	-	-	-	-	-	-	-	-	-	-	-	-
Cyanobium sp. NIES-981	Chromosome	NZ_LT578417.1	-	-	-	-	5	-	-	-	-	-	-	-	-	-	-	-	-	-	-	-	-	-	-	-	-	-	-	-	-	-	-	-	-	-	-	-	-	-	-	-	-	-	-	-	-	-	-
Cyanothece sp. PCC 7425	Chromosome	NC_011884.1	-	-	-	-	3	-	1	-	2	-	-	-	-	-	-	-	-	-	-	-	-	-	-	-	-	-	-	-	-	-	-	-	-	-	-	-	-	-	-	-	-	-	-	-	-	-	-
Cylindrospermum sp. NIES-4074	Chromosome	AP018269.1	-	-	-	-	1	-	-	-	1	-	-	-	-	-	-	-	-	-	-	-	-	-	-	-	-	-	-	-	-	-	-	1	-	-	-	-	-	-	-	2	-	-	1	-	-	1	-
Cylindrospermum stagnale PCC 7417	Chromosome	NC_019757.1	-	-	-	-	-	-	-	-	-	-	-	-	-	-	-	-	-	-	-	-	-	-	-	-	1	-	-	-	-	-	1	-	-	-	-	-	-	-	-	2	-	-	-	-	-	-	1
Dactylococcopsis salina PCC 8305	Chromosome	NC_019780.1	-	-	-	-	-	-	-	-	-	-	-	-	-	-	-	-	-	-	-	-	-	-	-	-	-	-	-	-	-	-	-	-	-	-	-	-	-	-	-	-	-	-	-	-	-	-	-
Dolichospermum compactum NIES-806	Chromosome	NZ_AP018316.1	-	-	-	-	-	-	-	-	-	-	-	-	-	-	-	-	-	-	-	-	-	-	1	-	-	-	-	-	-	-	1	-	-	-	1	-	-	-	-	-	-	-	-	-	-	-	-
Dolichospermum sp. UHCC 0315A	Chromosome	NZ_CP043056.1	-	-	-	-	1	-	-	-	-	-	-	-	-	-	-	-	-	-	-	-	-	-	-	-	1	-	-	-	-	-	1	-	-	-	1	-	-	-	-	1	-	-	-	-	-	-	-
Euhalothece natronophila Z-M001	Chromosome	NZ_CP042326.1	-	-	-	-	-	-	-	-	-	-	-	-	-	-	-	-	-	-	-	-	-	1	-	-	-	-	-	-	-	-	-	-	-	-	-	-	-	-	-	-	-	-	-	-	-	-	-
Fischerella sp. NIES-3754	Chromosome	NZ_AP017305.1	-	-	-	-	3	-	-	-	-	-	-	-	-	-	-	-	-	-	-	-	-	-	-	-	-	-	-	-	-	-	-	-	-	-	1	-	1	-	-	1	-	-	-	-	-	-	-
Fischerella sp. NIES-4106	Chromosome	NZ_AP018298.1	-	-	-	-	2	-	-	-	-	-	-	-	-	-	-	-	-	-	-	-	-	-	-	-	-	-	-	-	-	-	-	-	-	-	1	-	1	-	-	1	-	-	-	-	-	-	-
Fremyella diplosiphon NIES-3275	Chromosome	NZ_AP018233.1	-	-	-	-	4	1	1	-	-	-	-	-	-	-	-	-	-	-	-	-	-	-	-	-	-	-	-	-	-	-	-	-	-	-	-	-	-	-	-	1	-	-	-	-	-	-	-
Geitlerinema sp. PCC 7407	Chromosome	NC_019703.1	-	-	1	-	1	-	-	-	-	-	-	-	-	-	-	-	-	-	-	-	-	-	-	-	-	-	-	-	-	-	-	-	-	-	-	-	-	-	-	-	-	-	-	-	-	-	-
Geminocystis herdmanii PCC 6308	Chromosome	NZ_CM001775.1	-	-	-	1	-	-	-	-	-	-	-	-	-	-	-	-	-	-	-	-	-	-	-	-	-	-	-	-	-	-	-	-	-	-	-	-	-	-	-	-	-	-	-	-	-	-	-
Geminocystis sp. NIES-3708	Chromosome	NZ_AP014815.1	-	-	-	-	-	-	-	-	-	-	-	-	-	-	-	-	-	-	-	-	-	-	-	-	-	-	-	-	-	-	-	-	-	-	-	-	-	-	-	-	-	-	-	-	-	-	-
Geminocystis sp. NIES-3709	Chromosome	NZ_AP014821.1	-	-	-	-	-	-	-	-	-	-	-	-	-	-	-	-	-	-	-	-	-	-	-	-	-	-	-	-	-	-	-	-	-	-	-	-	-	-	-	-	-	-	-	-	-	-	-
Gloeobacter kilaueensis JS1	Chromosome	NC_022600.1	-	-	1	-	-	-	-	-	-	-	-	-	-	-	-	-	-	-	-	-	-	-	-	-	-	-	-	-	-	-	-	-	-	-	1	-	-	-	-	-	-	-	-	-	-	-	-
Gloeobacter violaceus PCC 7421	Chromosome	NC_005125.1	-	-	1	-	-	-	-	-	-	-	-	-	-	-	-	-	-	-	-	-	-	-	-	-	-	-	-	1	-	-	-	-	-	-	1	-	-	-	-	-	1	-	-	-	-	-	-
Gloeocapsa sp. PCC 7428	Chromosome	NC_019745.1	-	1	-	-	1	-	-	-	-	-	-	-	-	-	-	-	-	-	-	-	-	-	-	-	-	-	-	-	-	-	-	-	-	-	-	-	-	-	-	1	-	-	-	-	-	-	-
Gloeomargarita lithophora Alchichica-D10	Chromosome	NZ_CP017675.1	1	-	1	-	-	-	-	-	-	-	-	-	-	-	-	-	-	-	-	-	-	-	-	-	-	-	-	-	-	-	-	-	-	-	-	-	-	-	-	-	-	-	-	-	-	-	-
Gloeothece citriformis PCC 7424	Chromosome	NC_011729.1	-	-	-	-	3	-	-	-	-	-	-	-	-	-	-	-	-	-	-	-	-	-	-	-	-	-	-	-	-	-	-	-	-	-	-	-	-	-	-	-	-	-	-	-	-	-	-
Gloeothece verrucosa PCC 7822	Chromosome	NC_014501.1	-	-	-	-	-	-	-	-	-	-	-	-	-	-	-	-	-	-	-	-	-	-	-	-	-	-	-	-	-	-	-	-	-	-	-	-	-	-	-	-	-	1	-	-	-	-	-
Halomicronema hongdechloris C2206	Chromosome	NZ_CP021983.2	-	-	-	-	1	-	-	-	-	-	-	-	-	-	-	-	-	-	-	-	-	1	-	-	-	-	-	-	-	-	-	-	-	-	-	-	-	-	-	-	-	-	-	-	-	-	-
Halothece sp. PCC 7418	Chromosome	NC_019779.1	-	-	-	-	1	-	-	-	1	-	-	-	-	-	-	-	-	-	-	-	-	-	-	-	-	-	-	-	-	-	-	-	-	-	-	-	-	-	-	-	-	-	-	-	-	-	-
Leptolyngbya boryana dg5	Chromosome	NZ_AP014642.1	-	-	-	-	2	-	-	-	-	-	-	-	-	-	-	1	-	-	-	-	-	-	-	-	-	-	-	-	-	-	-	-	-	-	-	-	-	-	-	-	-	-	-	-	-	-	-
Leptolyngbya boryana IAM M-101	Chromosome	NZ_AP014638.1	-	-	-	-	2	-	-	-	-	-	-	-	-	-	-	1	-	-	-	-	-	-	-	-	-	-	-	-	-	-	-	-	-	-	-	-	-	-	-	-	-	-	-	-	-	-	-
Leptolyngbya boryana NIES-2135	Chromosome	NZ_AP018203.1	-	-	-	-	2	-	-	-	-	-	-	-	-	-	-	1	-	-	-	-	-	-	-	-	-	-	-	-	-	-	-	-	-	-	-	-	-	-	-	-	-	-	-	-	-	-	-
Leptolyngbya sp. NIES-3755	Chromosome	NZ_AP017308.1	-	-	-	-	2	-	-	-	-	-	-	-	-	-	-	-	-	-	-	-	-	-	-	-	-	-	-	-	-	-	-	-	-	-	-	-	-	-	-	-	-	-	-	-	-	-	-
Leptolyngbya sp. O-77	Chromosome	NZ_AP017367.1	-	-	-	-	2	-	-	-	-	-	-	-	-	-	-	-	-	-	-	-	-	-	-	-	-	-	-	-	-	-	-	-	-	-	-	-	-	-	-	-	-	-	-	-	-	-	-
Leptolyngbya sp. PCC 7376	Chromosome	NC_019683.1	-	-	-	-	-	-	-	-	-	-	-	-	-	-	-	-	-	-	-	-	-	-	-	-	-	-	-	-	-	-	1	-	-	1	-	-	-	-	-	-	-	-	-	-	-	-	-
Limnospira indica PCC 8005	Chromosome	NZ_FO818640.1	-	-	-	-	1	-	1	-	-	-	-	-	-	-	-	-	-	-	-	-	-	-	-	-	-	-	-	-	-	-	-	-	-	-	-	-	-	-	-	-	-	-	-	-	-	-	-
Microcoleus sp. PCC 7113	Chromosome	NC_019738.1	-	-	-	-	1	-	-	-	-	-	-	-	-	-	-	-	-	-	-	-	-	-	-	-	-	-	-	-	-	-	-	-	-	-	-	-	-	-	-	-	-	-	-	-	-	-	-
Microcystis aeruginosa NIES-2481	Chromosome	NZ_CP012375.1	-	-	-	-	1	-	-	-	-	-	-	-	-	-	-	-	-	-	-	-	-	-	-	-	-	-	-	-	-	-	-	-	-	-	-	-	-	-	-	-	-	-	-	-	-	-	-
Microcystis aeruginosa NIES-2549	Chromosome	NZ_CP011304.1	-	-	-	-	1	-	-	-	-	-	-	-	-	-	-	-	-	-	-	-	-	-	-	-	-	-	-	-	-	-	-	-	-	-	-	-	-	-	-	-	-	-	-	-	-	-	-
Microcystis aeruginosa NIES-843	Chromosome	NC_010296.1	-	-	-	-	1	-	-	-	-	-	-	-	-	-	-	-	-	-	-	-	-	1	-	-	-	-	-	-	-	-	1	-	-	-	-	-	-	1	-	-	-	-	-	-	-	-	-
Microcystis aeruginosa PCC 7806SL	Chromosome	NZ_CP020771.1	-	-	-	-	1	-	1	-	-	-	-	-	-	-	-	-	-	-	-	-	-	-	-	-	-	-	-	-	-	-	-	-	-	-	-	-	-	-	-	-	-	-	-	-	-	-	-
Microcystis panniformis FACHB-1757	Chromosome	NZ_CP011339.1	-	-	-	-	2	-	-	-	-	-	-	-	-	-	-	-	-	-	-	-	-	-	-	-	-	-	-	-	-	-	1	-	-	-	-	-	-	1	-	-	-	-	-	-	-	-	-
Microcystis sp. MC19	Chromosome	NZ_CP020664.1	-	-	-	-	1	-	-	-	-	-	-	-	-	-	-	-	-	-	-	-	-	-	-	-	-	-	-	-	-	-	1	-	-	-	-	-	-	1	-	-	-	-	-	-	-	-	-
Microcystis viridis NIES-102	Chromosome	NZ_AP019314.1	-	-	-	-	1	-	-	-	-	-	-	-	-	-	-	-	-	-	-	-	-	1	-	-	-	-	-	-	-	-	1	-	-	-	-	-	-	-	-	-	-	-	-	-	-	-	-
Moorea producens JHB	Chromosome	NZ_CP017708.1	-	-	-	-	6	1	-	-	-	-	-	-	-	-	-	-	-	-	-	-	-	-	-	-	-	-	-	-	-	1	1	-	1	-	-	-	-	1	1	-	-	1	-	-	-	-	-
Moorea producens PAL-8-15-08-1	Chromosome	NZ_CP017599.1	-	-	-	-	5	-	-	-	1	-	-	-	-	-	-	1	-	-	-	-	-	-	-	-	1	-	-	-	1	-	3	-	-	-	-	-	-	-	1	-	-	1	-	-	-	-	-
Nodularia spumigena CCY9414	Chromosome	NZ_CP007203.1	-	-	-	-	1	-	-	-	-	-	-	-	-	-	-	-	-	-	-	-	-	-	-	1	-	-	-	-	-	-	2	-	-	-	1	-	-	-	-	1	-	-	-	-	-	-	-
Nodularia spumigena UHCC 0039	Chromosome	NZ_CP020114.1	-	-	-	-	2	-	-	-	-	-	-	-	-	-	-	-	-	-	-	-	-	-	-	1	-	-	-	-	-	-	2	-	-	-	1	-	-	-	-	1	-	-	-	-	-	-	-
Nostoc azollae 0708	Chromosome	NC_014248.1	-	-	-	-	-	-	-	-	-	-	-	-	-	-	-	-	-	-	-	-	-	-	-	-	-	-	-	-	-	-	-	-	-	-	1	-	-	-	-	1	-	-	-	-	-	1	-
Nostoc carneum NIES-2107	Chromosome	NZ_AP018180.1	-	-	-	-	2	-	-	-	2	-	-	-	-	-	-	-	-	-	-	-	-	-	-	-	-	-	-	-	-	-	1	-	-	-	-	-	-	-	-	1	-	-	-	-	-	-	-
Nostoc commune HK-02	Chromosome	AP018326.1	-	-	-	-	4	-	-	-	-	-	-	-	1	-	-	-	-	-	-	-	-	-	-	-	-	-	-	-	-	-	-	-	-	-	-	-	-	1	-	1	-	-	-	-	-	1	-
Nostoc flagelliforme CCNUN1	Chromosome	NZ_CP024785.1	-	-	-	-	2	-	-	-	-	-	-	-	-	-	-	-	-	-	-	-	-	-	-	-	-	-	-	-	-	-	-	-	-	-	-	-	-	-	-	1	-	-	-	-	-	-	-
Nostoc linckia NIES-25	Chromosome	NZ_AP018222.1	-	-	-	-	1	-	-	-	1	-	-	-	-	-	-	-	-	-	-	-	-	-	-	-	-	-	-	-	-	-	-	-	-	-	-	-	-	-	-	2	-	-	-	-	-	-	-
Nostoc piscinale CENA21	Chromosome	NZ_CP012036.1	-	-	-	-	4	-	-	-	-	-	-	-	-	-	-	-	-	-	-	-	-	-	-	-	-	-	-	-	-	-	-	-	-	-	-	-	-	-	-	1	-	-	-	-	-	-	-
Nostoc punctiforme PCC 73102	Chromosome	NC_010628.1	-	-	-	-	1	-	-	-	2	1	-	-	-	-	-	-	2	-	-	-	-	-	-	-	1	-	-	-	-	-	-	-	-	-	-	-	-	-	-	2	-	-	-	-	-	-	-
Nostoc sp. ATCC 53789	Chromosome	NZ_CP046703.1	-	-	-	-	1	-	-	-	1	-	-	-	-	-	-	-	-	-	-	-	-	-	-	-	1	-	-	-	-	-	-	-	-	-	1	-	-	-	-	1	-	-	-	-	-	-	-
Nostoc sp. CENA543	Chromosome	NZ_CP023278.1	-	-	-	-	2	-	-	-	1	-	-	-	-	-	-	-	-	-	-	-	-	-	-	1	-	-	-	-	-	-	-	-	-	-	-	-	-	-	-	1	-	-	-	-	-	1	-
Nostoc sp. HK-01	Chromosome	AP018318.1	-	-	-	-	3	-	-	-	-	-	-	-	-	-	-	-	-	-	-	-	-	-	-	-	-	-	-	-	-	-	-	-	-	-	-	-	-	-	-	1	-	-	-	-	-	-	-
Nostoc sp. 'Lobaria pulmonaria (5183) cyanobiont'	Chromosome	NZ_CP026692.1	-	-	-	-	2	-	-	-	-	-	-	-	-	-	-	-	-	-	-	-	-	-	-	-	-	-	-	-	-	-	-	-	-	-	-	-	-	-	-	1	-	-	-	-	-	-	-
Nostoc sp. NIES-2111	Chromosome	NZ_AP018184.1	-	-	-	-	2	-	-	-	1	-	-	-	-	-	-	-	-	-	-	-	-	-	-	-	-	-	-	-	-	1	-	-	-	-	-	-	-	-	-	1	-	-	1	-	-	1	-
Nostoc sp. NIES-3756	Chromosome	NZ_AP017295.1	-	-	-	-	2	-	-	-	1	-	-	-	-	-	-	-	-	-	-	-	-	-	-	-	-	-	-	-	-	1	-	-	-	-	-	-	-	-	-	1	-	-	1	-	-	1	-
Nostoc sp. NIES-4103	Chromosome	NZ_AP018288.1	-	-	-	-	4	-	-	-	2	-	-	-	-	-	-	-	-	-	-	-	-	-	-	-	-	-	-	-	1	-	-	-	-	-	1	-	-	-	-	1	-	-	1	-	-	-	-
Nostoc sp. PCC 7107	Chromosome	NC_019676.1	-	-	-	-	3	-	-	-	-	-	-	-	-	-	-	-	-	-	-	-	-	-	-	-	-	-	-	-	-	-	-	-	-	-	-	-	-	-	-	1	-	-	-	-	-	-	-
Nostoc sp. PCC 7120 = FACHB-418	Chromosome	NC_003272.1	-	-	-	-	1	-	-	-	1	-	-	-	-	-	-	-	-	-	-	-	-	-	-	-	-	-	-	-	-	-	-	-	-	-	-	-	-	1	-	1	-	-	-	-	-	1	-
Nostoc sp. PCC 7524	Chromosome	NC_019684.1	-	-	-	-	1	-	-	-	-	-	-	-	-	-	-	-	-	-	-	1	-	-	-	-	-	-	-	-	-	-	-	-	-	-	1	-	-	1	-	1	-	-	-	-	-	-	-
Nostoc sp. 'Peltigera membranacea cyanobiont' N6	Chromosome	NZ_CP026681.1	-	-	-	-	1	-	-	-	-	-	-	1	-	-	-	-	-	-	-	-	-	-	-	-	1	-	-	-	-	-	-	-	-	-	-	-	-	-	-	1	-	-	-	-	-	-	-
Nostoc sphaeroides Kutzing En	Chromosome	NZ_CP031941.1	-	-	-	-	3	-	-	-	-	-	-	-	-	-	-	-	-	-	-	-	-	-	-	-	-	-	-	-	-	-	-	-	-	-	-	-	-	-	-	1	-	-	-	-	-	-	-
Nostoc sphaeroides CCNUC1	Gxm2	NZ_CP045227.1	-	-	-	-	2	-	-	-	-	-	-	-	-	-	-	-	-	-	-	-	-	-	-	-	-	-	-	-	-	-	-	-	-	-	-	-	-	1	-	-	-	-	-	-	-	-	-
Nostoc sphaeroides CCNUC1	Gxm1	NZ_CP045226.1	-	-	-	-	3	-	-	-	-	-	-	-	-	-	-	-	-	-	-	-	-	-	-	-	-	-	-	-	-	-	-	-	-	-	-	-	-	-	-	1	-	-	-	-	-	-	-
Nostocales cyanobacterium HT-58-2	Chromosome	NZ_CP019636.1	-	-	-	-	2	-	-	-	-	-	-	-	1	-	-	-	-	-	-	-	-	-	-	-	-	-	-	-	-	-	-	-	-	-	-	-	-	-	-	1	-	-	-	-	-	-	-
Oscillatoria acuminata PCC 6304	Chromosome	NC_019693.1	-	-	-	-	2	-	-	-	-	-	-	-	-	-	-	-	-	-	-	-	-	-	-	-	-	-	-	-	-	-	-	-	-	-	-	-	-	-	-	-	-	-	-	-	-	-	-
Oscillatoria nigro-viridis PCC 7112	Chromosome	NC_019729.1	-	-	-	-	1	-	1	-	-	-	-	-	-	-	-	-	-	-	-	-	-	-	-	-	-	-	-	-	-	-	-	-	-	-	-	-	-	-	-	-	-	-	-	-	-	-	-
Oscillatoriales cyanobacterium JSC-12	Chromosome	NZ_CM001633.1	-	-	-	-	1	-	-	-	-	-	-	-	-	-	-	-	-	-	-	-	-	-	-	-	-	-	-	-	-	-	-	-	-	-	-	-	-	-	-	-	-	-	-	-	-	-	-
Planktothrix agardhii NIES-204	Chromosome	AP017991.1	-	-	-	-	-	-	-	-	-	-	-	-	-	-	-	-	-	-	-	-	-	-	-	-	1	-	-	-	-	-	1	-	-	-	-	-	-	-	-	-	-	-	-	-	-	1	-
Planktothrix agardhii NIVA-CYA 126/8	Chromosome	NZ_CM002803.1	-	-	-	-	-	-	-	-	-	-	-	-	-	-	-	-	-	-	-	-	-	-	-	1	-	-	-	-	-	-	1	-	-	-	-	-	-	-	-	-	-	-	-	-	-	1	-
Pleurocapsa sp. PCC 7327	Chromosome	NC_019689.1	-	-	-	-	2	-	-	-	-	-	-	-	-	-	-	-	-	-	-	-	-	-	-	-	-	-	-	-	-	-	-	-	-	-	-	-	-	-	-	-	-	-	-	-	-	-	-
Prochlorococcus marinus str. AS9601	Chromosome	NC_008816.1	-	-	-	-	1	-	-	-	-	-	-	-	-	-	-	-	-	-	-	-	-	-	-	-	-	-	-	-	-	-	-	-	-	-	-	-	-	-	-	-	-	-	-	-	-	-	-
Prochlorococcus marinus str. MIT 9211	Chromosome	NC_009976.1	-	-	-	-	2	-	-	-	-	-	-	-	-	-	-	-	-	-	-	-	-	-	-	-	-	-	-	-	-	-	-	-	-	-	-	-	-	-	-	-	-	-	-	-	-	-	-
Prochlorococcus marinus str. MIT 9215	Chromosome	NC_009840.1	-	-	-	-	2	-	-	-	-	-	-	-	-	-	-	-	-	-	-	-	-	-	-	-	-	-	-	-	-	-	-	-	-	-	-	-	-	-	-	-	-	-	-	-	-	-	-
Prochlorococcus marinus str. MIT 9301	Chromosome	NC_009091.1	-	-	-	-	1	-	-	-	-	-	-	-	-	-	-	-	-	-	-	-	-	-	-	-	-	-	-	-	-	-	-	-	-	-	-	-	-	-	-	-	-	-	-	-	-	-	-
Prochlorococcus marinus str. MIT 9303	Chromosome	NC_008820.1	-	-	-	-	16	-	-	-	-	-	-	-	-	-	-	-	-	-	2	-	1	-	-	-	-	-	-	-	-	-	-	-	-	-	-	-	-	-	-	-	-	-	-	-	-	-	-
Prochlorococcus marinus str. MIT 9312	Chromosome	NC_007577.1	-	-	-	-	1	-	-	-	-	-	-	-	-	-	-	-	-	-	-	-	-	-	-	-	-	-	-	-	-	-	-	-	-	-	-	-	-	-	-	-	-	-	-	-	-	-	-
Prochlorococcus marinus str. MIT 9313	Chromosome	NC_005071.1	-	-	-	-	11	-	-	-	1	-	-	-	-	-	-	-	-	-	1	-	1	-	-	-	-	-	-	-	-	-	-	-	-	-	-	-	-	-	-	-	-	-	-	-	-	-	-
Prochlorococcus marinus str. MIT 9515	Chromosome	NC_008817.1	-	-	-	-	2	-	-	-	-	-	-	-	-	-	-	-	-	-	-	-	-	-	-	-	-	-	-	-	-	-	-	-	-	-	-	-	-	-	-	-	-	-	-	-	-	-	-
Prochlorococcus marinus str. NATL1A	Chromosome	NC_008819.1	-	-	-	-	2	-	-	-	-	-	-	-	-	-	-	-	-	-	-	-	-	-	-	-	-	-	-	-	-	-	-	-	-	-	-	-	-	-	-	-	-	-	-	-	-	-	-
Prochlorococcus marinus str. NATL2A	Chromosome	NC_007335.2	-	-	-	-	2	-	-	-	-	-	-	-	-	-	-	-	-	-	-	-	-	-	-	-	-	-	-	-	-	-	-	-	-	-	-	-	-	-	-	-	-	-	-	-	-	-	-
Prochlorococcus marinus subsp. marinus str. CCMP1375	Chromosome	NC_005042.1	-	-	-	-	1	-	-	-	-	-	-	-	-	-	-	-	-	-	-	-	-	-	-	-	-	-	-	-	-	-	-	-	-	-	-	-	-	-	-	-	-	-	-	-	-	-	-
Prochlorococcus marinus subsp. pastoris str. CCMP1986	Chromosome	NC_005072.1	-	-	-	-	1	-	-	-	-	-	-	-	-	-	-	-	-	-	-	-	-	-	-	-	-	-	-	-	-	-	-	-	-	-	-	-	-	-	-	-	-	-	-	-	-	-	-
Prochlorococcus sp. MIT 0604	Chromosome	NZ_CP007753.1	-	-	-	-	1	-	-	-	-	-	-	-	-	-	-	-	-	-	-	-	-	-	-	-	-	-	-	-	-	-	-	-	-	-	-	-	-	-	-	-	-	-	-	-	-	-	-
Prochlorococcus sp. MIT 0801	Chromosome	NZ_CP007754.1	-	-	-	-	1	-	-	-	-	-	-	-	-	-	-	-	-	-	-	-	-	-	-	-	-	-	-	-	-	-	-	-	-	-	-	-	-	-	-	-	-	-	-	-	-	-	-
Prochlorococcus sp. RS01	Chromosome	NZ_CP018345.1	-	-	-	-	1	-	-	-	-	-	-	-	-	-	-	-	-	-	-	-	-	-	-	-	-	-	-	-	-	-	-	-	-	-	-	-	-	-	-	-	-	-	-	-	-	-	-
Prochlorococcus sp. RS04	Chromosome	NZ_CP018346.1	-	-	-	-	1	-	-	-	-	-	-	-	-	-	-	-	-	-	-	-	-	-	-	-	-	-	-	-	-	-	-	-	-	-	-	-	-	-	-	-	-	-	-	-	-	-	-
Prochlorococcus sp. RS50	Chromosome	NZ_CP018344.1	-	-	-	-	1	-	-	-	-	-	-	-	-	-	-	-	-	-	-	-	-	-	-	-	-	-	-	-	-	-	-	-	-	-	-	-	-	-	-	-	-	-	-	-	-	-	-
Pseudanabaena sp. ABRG5-3	Chromosome	NZ_AP017560.1	-	-	-	-	-	-	-	-	-	-	-	-	-	-	-	-	-	-	-	-	-	-	-	-	-	-	-	-	-	-	-	-	-	-	-	-	-	-	-	-	-	-	-	-	-	-	-
Pseudanabaena sp. PCC 7367	Chromosome	NC_019701.1	-	-	-	-	-	-	-	-	-	-	-	-	-	-	-	-	-	-	-	-	-	-	-	-	-	-	-	-	-	-	-	-	-	-	-	-	-	-	-	-	-	-	-	-	-	-	-
Raphidiopsis curvata NIES-932	Chromosome	NZ_AP018317.1	-	-	-	-	-	-	-	-	-	-	-	-	-	-	-	-	-	-	-	-	-	-	-	-	-	-	-	-	-	-	-	-	-	-	-	-	-	-	-	1	-	-	-	-	-	1	-
Rippkaea orientalis PCC 8801	Chromosome	NC_011726.1	-	-	-	-	1	-	-	-	-	-	-	-	-	-	-	-	-	-	-	-	-	-	-	-	-	-	-	-	-	-	-	-	-	-	-	-	-	-	-	-	-	-	-	-	-	-	-
Rippkaea orientalis PCC 8802	Chromosome	NC_013161.1	-	-	-	-	1	-	-	-	-	-	-	-	-	-	-	-	-	-	-	-	-	-	-	-	-	-	-	-	-	-	-	-	-	-	-	-	-	-	-	-	-	-	-	-	-	-	-
Rivularia sp. PCC 7116	Chromosome	NC_019678.1	-	-	-	-	1	-	-	1	1	-	-	-	-	1	-	-	-	-	-	-	-	-	-	-	-	-	-	-	-	-	-	-	-	-	-	-	-	-	-	1	-	-	1	-	-	1	-
Scytonema sp. HK-05	Chromosome	NZ_AP018194.1	-	-	-	-	1	-	-	-	-	-	-	-	-	-	-	-	-	-	-	-	-	-	-	-	1	-	-	-	-	-	-	-	-	-	-	-	-	-	-	1	-	-	1	-	-	-	-
Scytonema sp. NIES-4073	Chromosome	NZ_AP018268.1	-	-	-	-	3	-	-	-	1	-	-	-	-	-	-	-	-	-	-	-	-	-	-	-	-	-	-	-	-	-	-	-	-	-	-	-	-	-	-	1	-	-	1	-	-	-	-
Sphaerospermopsis kisseleviana NIES-73	Chromosome	NZ_AP018314.1	-	-	-	-	-	-	-	-	-	-	-	-	-	-	-	-	-	-	-	-	-	-	-	1	-	-	-	-	-	-	-	-	-	-	1	-	-	-	-	1	-	-	-	-	-	1	-
Stanieria cyanosphaera PCC 7437	Chromosome	NC_019748.1	-	-	-	-	1	-	-	-	-	-	-	-	-	-	-	-	-	-	-	-	-	-	-	-	-	1	-	-	-	-	-	-	-	-	-	-	-	-	-	-	-	-	-	-	-	-	-
Stanieria sp. NIES-3757	Chromosome	NZ_AP017375.1	-	-	-	-	-	-	-	-	-	-	-	-	-	-	-	-	-	-	-	-	-	-	-	-	-	-	-	-	-	-	-	-	-	-	-	-	-	-	-	-	-	-	-	-	-	-	-
Synechococcus elongatus PCC 11801	Chromosome	CP030139.1	-	-	-	-	1	-	-	-	-	-	-	-	-	-	-	-	-	-	-	-	-	-	-	-	-	-	-	-	-	-	-	-	-	-	-	-	-	-	-	-	-	-	-	-	-	-	-
Synechococcus elongatus PCC 11802	Chromosome	CP034671.1	-	-	-	-	1	-	-	-	-	-	-	-	-	-	-	-	-	-	-	-	-	-	-	-	-	-	-	-	-	-	-	-	-	-	-	-	-	-	-	-	-	-	-	-	-	-	-
Synechococcus elongatus PCC 6301	Chromosome	NC_006576.1	-	-	-	-	1	-	-	-	-	-	-	-	-	-	-	-	-	-	-	-	-	-	-	-	-	-	-	-	-	-	-	-	-	-	-	-	-	-	-	-	-	-	-	-	-	-	-
Synechococcus elongatus PCC 7942 = FACHB-805	Chromosome	NC_007604.1	-	-	-	-	1	-	-	-	-	-	-	-	-	-	-	-	-	-	-	-	-	-	-	-	-	-	-	-	-	-	-	-	-	-	-	-	-	-	-	-	-	-	-	-	-	-	-
Synechococcus elongatus UTEX 3055	Chromosome	NZ_CP033061.1	-	-	-	-	1	-	-	-	-	-	-	-	-	-	-	-	-	-	-	-	-	-	-	-	-	-	-	-	-	-	-	-	-	-	-	-	-	-	-	-	-	-	-	-	-	-	-
Synechococcus lividus PCC 6715	Chromosome	NZ_CP018092.1	-	-	-	-	-	-	-	-	-	-	-	-	-	-	-	-	-	-	-	-	-	-	-	-	-	-	-	-	-	-	-	-	-	-	-	-	-	-	-	-	-	-	-	-	-	-	-
Synechococcus sp. CB0101	Chromosome	NZ_CP039373.1	-	-	-	-	12	-	-	-	-	-	-	-	-	-	-	-	-	-	-	-	-	-	-	-	-	-	-	-	-	-	-	-	-	-	-	-	-	-	-	-	-	-	-	-	-	-	-
Synechococcus sp. CC9311	Chromosome	NC_008319.1	-	-	-	-	8	-	-	-	-	-	-	-	-	-	-	-	-	-	1	-	-	-	-	-	-	-	-	-	-	-	-	-	-	-	-	-	-	-	-	-	-	-	-	-	-	-	-
Synechococcus sp. CC9605	Chromosome	NC_007516.1	-	-	-	-	5	-	-	-	-	-	-	-	-	-	-	-	-	-	1	-	-	-	-	-	-	-	-	-	-	-	-	-	-	-	-	-	-	-	-	-	-	-	-	-	-	-	-
Synechococcus sp. CC9902	Chromosome	NC_007513.1	-	-	-	-	8	-	-	-	-	-	-	-	-	-	-	-	-	-	-	-	-	-	-	-	-	-	-	-	-	-	-	-	-	-	-	-	-	-	-	-	-	-	-	-	-	-	-
Synechococcus sp. JA-2-3B'a(2-13)	Chromosome	NC_007776.1	-	-	-	-	-	-	-	-	-	-	-	-	-	-	-	-	-	-	-	-	-	-	-	-	-	-	-	-	-	-	-	-	-	-	-	-	-	-	-	-	-	-	-	-	-	-	-
Synechococcus sp. JA-3-3Ab	Chromosome	NC_007775.1	-	-	-	-	-	-	-	-	-	-	-	-	-	-	-	-	-	-	-	-	-	-	-	-	-	-	-	-	-	-	-	-	-	-	-	-	-	-	-	-	-	-	-	-	-	-	-
Synechococcus sp. KORDI-100	Chromosome	NZ_CP006269.1	-	-	-	-	8	-	-	-	-	-	1	-	-	-	-	-	-	-	1	-	-	-	-	-	-	-	-	-	-	-	-	-	-	-	-	-	-	-	-	-	-	-	-	-	-	-	-
Synechococcus sp. KORDI-49	Chromosome	NZ_CP006270.1	-	-	-	-	3	-	-	-	-	-	-	-	-	-	-	-	-	-	1	-	-	-	-	-	-	-	-	-	-	-	-	-	-	-	-	-	-	-	-	-	-	-	-	-	-	-	-
Synechococcus sp. KORDI-52	Chromosome	NZ_CP006271.1	-	-	-	-	4	-	-	-	-	-	-	-	-	-	-	-	-	-	1	-	-	-	-	-	-	-	-	-	-	-	-	-	-	-	-	-	-	-	-	-	-	-	-	-	-	-	-
Synechococcus sp. NIES-970	Chromosome	NZ_AP017959.1	-	-	-	-	-	-	-	-	-	-	-	-	-	-	-	-	-	-	-	-	-	-	-	-	-	-	-	-	-	-	-	-	-	-	-	-	-	-	-	-	-	-	-	-	-	-	-
Synechococcus sp. PCC 11901	Chromosome	NZ_CP040360.1	-	-	-	-	-	-	-	-	-	-	-	-	-	-	-	-	-	-	-	-	-	-	-	-	-	-	-	-	-	-	-	-	-	-	-	-	-	-	-	-	-	-	-	-	-	-	-
Synechococcus sp. PCC 6312	Chromosome	NC_019680.1	-	-	-	-	-	-	-	-	-	-	-	-	-	-	-	-	-	-	-	-	-	-	-	-	-	-	-	-	-	-	-	-	-	-	-	-	-	-	-	-	-	-	-	-	-	-	-
Synechococcus sp. PCC 7002	Chromosome	NC_010475.1	-	-	-	-	-	-	-	-	-	-	-	-	-	-	-	-	-	-	-	-	-	-	-	-	-	-	-	-	-	-	-	-	-	-	-	-	-	-	-	-	-	-	-	-	-	-	-
Synechococcus sp. PCC 7003	Chromosome	NZ_CP016474.1	-	-	-	-	-	-	-	-	-	-	-	-	-	-	-	-	-	-	-	-	-	-	-	-	-	-	-	-	-	-	-	-	-	-	-	-	-	-	-	-	-	-	-	-	-	-	-
Synechococcus sp. PCC 7117	Chromosome	NZ_CP016477.1	-	-	-	-	-	-	-	-	-	-	-	-	-	-	-	-	-	-	-	-	-	-	-	-	-	-	-	-	-	-	-	-	-	-	-	-	-	-	-	-	-	-	-	-	-	-	-
Synechococcus sp. PCC 73109	Chromosome	NZ_CP013998.1	-	-	-	-	-	-	-	-	-	-	-	-	-	-	-	-	-	-	-	-	-	-	-	-	-	-	-	-	-	-	-	-	-	-	-	-	-	-	-	-	-	-	-	-	-	-	-
Synechococcus sp. PCC 7336	Chromosome	NZ_CM001776.1	-	-	-	-	2	-	-	-	-	-	-	-	-	-	-	-	-	-	-	-	-	-	-	-	-	-	1	-	-	-	-	-	-	1	-	-	-	-	-	-	-	-	-	-	-	-	-
Synechococcus sp. PCC 7502	Chromosome	NC_019702.1	-	-	-	-	-	-	-	-	-	-	-	-	-	-	-	-	-	-	-	-	-	-	-	-	-	-	-	-	-	-	-	-	-	-	-	-	-	-	-	-	-	-	-	-	-	1	-
Synechococcus sp. PCC 8807	Chromosome	NZ_CP016483.1	-	-	-	-	-	-	-	-	-	-	-	-	-	-	-	-	-	-	-	-	-	-	-	-	-	-	-	-	-	-	-	-	-	-	-	-	-	-	-	-	-	-	-	-	-	-	-
Synechococcus sp. RCC307	Chromosome	NC_009482.1	-	-	-	-	3	-	-	-	-	-	-	-	-	-	-	-	-	-	-	-	-	-	-	-	-	-	-	-	-	-	-	-	-	-	-	-	-	-	-	-	-	-	-	-	-	-	-
Synechococcus sp. RSCCF101	Chromosome	NZ_CP035632.1	-	-	-	-	2	-	-	-	-	-	-	-	-	-	-	-	-	-	-	-	-	-	-	-	-	-	-	-	-	-	-	-	-	-	-	-	-	-	-	-	-	-	-	-	-	-	-
Synechococcus sp. SynAce01	Chromosome	NZ_CP018091.1	-	-	-	-	4	-	-	-	-	-	-	-	-	-	-	-	-	-	-	-	-	-	-	-	-	-	-	-	-	-	-	-	-	-	-	-	-	-	-	-	-	-	-	-	-	-	-
Synechococcus sp. UTEX 2973	Chromosome	NZ_CP006471.1	-	-	-	-	1	-	-	-	-	-	-	-	-	-	-	-	-	-	-	-	-	-	-	-	-	-	-	-	-	-	-	-	-	-	-	-	-	-	-	-	-	-	-	-	-	-	-
Synechococcus sp. WH 7803	Chromosome	NC_009481.1	-	-	-	-	8	-	-	-	-	-	-	-	-	-	-	-	-	-	1	-	-	-	-	-	-	-	-	-	-	-	-	-	-	-	-	-	-	-	-	-	-	-	-	-	-	-	-
Synechococcus sp. WH 8020	Chromosome	NZ_CP011941.1	-	-	-	-	6	-	-	-	-	-	-	-	-	-	-	-	-	-	1	-	-	-	-	-	-	-	-	-	-	-	-	-	-	-	-	-	-	-	-	-	-	-	-	-	-	-	-
Synechococcus sp. WH 8101	Chromosome	NZ_CP035914.1	-	-	-	-	9	-	-	-	1	-	-	-	-	-	-	-	-	-	1	-	-	-	-	-	-	-	-	-	-	-	-	-	-	-	-	-	-	-	-	-	-	-	-	-	-	-	-
Synechococcus sp. WH 8102	Chromosome	NC_005070.1	-	-	-	-	5	-	-	-	-	-	-	-	-	-	-	-	-	-	1	-	-	-	-	-	-	-	-	-	-	-	-	-	-	-	-	-	-	-	-	-	-	-	-	-	-	-	-
Synechococcus sp. WH 8103	Chromosome	NZ_LN847356.1	-	-	-	-	5	-	-	-	-	-	-	-	-	-	-	-	-	-	1	-	-	-	-	-	-	-	-	-	-	-	-	-	-	-	-	-	-	-	-	-	-	-	-	-	-	-	-
Synechococcus sp. WH 8109	Chromosome	NZ_CP006882.1	-	-	-	-	4	-	-	-	-	-	-	-	-	-	-	-	-	-	-	-	-	-	-	-	-	-	-	-	-	-	-	-	-	-	-	-	-	-	-	-	-	-	-	-	-	-	-
Synechocystis sp. IPPAS B-1465	Chromosome	NZ_CP028094.1	-	-	-	-	-	-	-	-	-	-	-	-	-	-	-	-	-	-	-	-	-	-	-	-	-	-	-	-	-	-	-	-	-	-	-	-	-	-	-	-	-	-	-	-	-	-	-
Synechocystis sp. PCC 6714	Chromosome	NZ_CP007542.1	-	-	-	-	-	-	-	-	-	-	-	-	-	-	-	-	-	-	-	-	-	-	-	-	-	-	-	-	-	-	-	-	-	-	-	-	-	-	-	-	-	-	-	-	-	-	-
Synechocystis sp. PCC 6803	Chromosome	NC_000911.1	-	-	-	-	-	-	-	-	-	-	-	-	-	-	-	-	-	-	-	-	-	-	-	-	-	-	-	-	-	-	-	-	-	-	-	-	-	-	-	-	-	-	-	-	-	-	-
Synechocystis sp. PCC 6803	Chromosome	NC_020286.1	-	-	-	-	-	-	-	-	-	-	-	-	-	-	-	-	-	-	-	-	-	-	-	-	-	-	-	-	-	-	-	-	-	-	-	-	-	-	-	-	-	-	-	-	-	-	-
Synechocystis sp. PCC 6803	Chromosome	NZ_CP012832.1	-	-	-	-	-	-	-	-	-	-	-	-	-	-	-	-	-	-	-	-	-	-	-	-	-	-	-	-	-	-	-	-	-	-	-	-	-	-	-	-	-	-	-	-	-	-	-
Synechocystis sp. PCC 6803 (GT-S)	Chromosome	NC_017277.1	-	-	-	-	-	-	-	-	-	-	-	-	-	-	-	-	-	-	-	-	-	-	-	-	-	-	-	-	-	-	-	-	-	-	-	-	-	-	-	-	-	-	-	-	-	-	-
Synechocystis sp. PCC 6803 substr. GT-I	Chromosome	NC_017038.1	-	-	-	-	-	-	-	-	-	-	-	-	-	-	-	-	-	-	-	-	-	-	-	-	-	-	-	-	-	-	-	-	-	-	-	-	-	-	-	-	-	-	-	-	-	-	-
Synechocystis sp. PCC 6803 substr. PCC-N	Chromosome	NC_017052.1	-	-	-	-	-	-	-	-	-	-	-	-	-	-	-	-	-	-	-	-	-	-	-	-	-	-	-	-	-	-	-	-	-	-	-	-	-	-	-	-	-	-	-	-	-	-	-
Synechocystis sp. PCC 6803 substr. PCC-P	Chromosome	NC_017039.1	-	-	-	-	-	-	-	-	-	-	-	-	-	-	-	-	-	-	-	-	-	-	-	-	-	-	-	-	-	-	-	-	-	-	-	-	-	-	-	-	-	-	-	-	-	-	-
Thermosynechococcus elongatus BP-1	Chromosome	NC_004113.1	-	-	-	-	-	-	-	-	-	-	-	-	-	-	-	-	-	-	-	-	-	-	-	-	-	-	-	-	-	-	-	-	-	-	-	-	-	-	-	-	-	-	-	-	-	-	-
Thermosynechococcus elongatus PKUAC-SCTE542	Chromosome	CP032152.1	-	-	-	-	-	-	-	-	-	-	-	-	-	-	-	-	-	-	-	-	-	-	-	-	-	-	-	-	-	-	-	-	-	-	-	-	-	-	-	-	-	-	-	-	-	-	-
Thermosynechococcus sp. CL-1	Chromosome	NZ_CP040671.1	-	-	-	-	-	-	-	-	-	-	-	-	-	-	-	-	-	-	-	-	-	-	-	-	-	-	-	-	-	-	-	-	-	-	-	-	-	-	-	-	-	-	-	-	-	-	-
Thermosynechococcus sp. NK55a	Chromosome	NC_023033.1	-	-	-	-	-	-	-	-	-	-	-	-	-	-	-	-	-	-	-	-	-	-	-	-	-	-	-	-	-	-	-	-	-	-	-	-	-	-	-	-	-	-	-	-	-	-	-
Thermosynechococcus vulcanus NIES-2134	Chromosome	NZ_AP018202.1	-	-	-	-	-	-	-	-	-	-	-	-	-	-	-	-	-	-	-	-	-	-	-	-	-	-	-	-	-	-	-	-	-	-	-	-	-	-	-	-	-	-	-	-	-	-	-
Tolypothrix tenuis PCC 7101	Chromosome	NZ_AP018248.1	-	-	-	-	2	-	-	-	-	-	-	-	-	-	-	-	-	-	-	-	-	-	-	-	-	-	-	-	-	-	1	-	-	-	-	-	-	-	-	1	-	-	-	-	-	-	-
Trichodesmium erythraeum IMS101	Chromosome	NC_008312.1	-	-	-	-	-	-	1	-	-	-	-	-	-	-	-	-	-	-	-	-	-	-	-	-	-	-	-	-	-	-	-	-	-	-	-	-	-	-	-	-	-	-	-	-	-	-	-
Trichormus variabilis ATCC 29413	Chromosome	NC_007413.1	-	-	-	-	1	-	-	-	-	-	-	-	-	-	-	-	-	1	-	-	-	-	-	-	-	-	-	-	-	-	-	-	-	-	-	-	-	1	-	1	-	-	-	-	-	1	-
Trichormus variabilis NIES-23	Chromosome	NZ_AP018216.1	-	-	-	-	1	-	-	-	1	-	-	-	-	-	-	-	-	-	-	-	-	-	-	-	-	-	-	-	-	-	-	-	-	-	-	-	-	1	-	1	-	-	-	-	-	1	-
Total			1	1	6	1	334	2	9	2	26	1	1	1	2	1	1	7	2	2	15	1	2	4	1	5	8	2	1	1	2	3	25	1	1	2	18	2	2	11	2	57	1	4	14	1	1	19	1
[truncated: 56 more columns]

## Sheet: Plasmids
Genome	Name	Accession number	Plasmid size (bp)	Bacteriocin	Bacteriocin, Lanthipeptide	Bacteriocin, lasso peptide	Bacteriocin, NRPS, other, T1PKS	Betalactone, NRPS, T1PKS	Bacteriocin, TfaA-related	Cyanobactin	Cyanobactin, LAP	Ectoine	hglE-KS, NRPS, resorcinol, T1PKS	Indole	Lanthipeptide	LAP	lasso peptide	Microviridin	Microviridin, NRPS, T1PKS	NRPS	NRPS, terpene	NRPS, transAT-PKS-like, T1PKS	NRPS, T1PKS	Nucleoside	Resorcinol	Siderophore	Terpene	TfuA-relate, thipeptide	Thiopeptide	T1PKS	Total BGCs	Known NP			NRPS	PKS	NRPS/PKS	Terpene	RIPPs	Others	Total
Acaryochloris marina MBIC11017	pREB2	NC_009927.1	356087	-	-	-	-	-	-	1	-	-	-	-	-	-	-	-	-	-	-	-	-	-	-	-	-	-	-	-	1	-			-	-	-	-	1	0	1
Acaryochloris marina MBIC11017	pREB1	NC_009926.1	374161	-	-	-	-	-	-	-	-	-	-	-	-	-	-	-	-	-	-	-	1	-	-	-	-	-	-	-	1	-			-	-	1	-	0	0	1
Anabaena cylindrica PCC 7122	plasmid3	NZ_AP018169.1	93804	1	-	-	-	-	-	-	-	-	-	-	-	-	-	-	-	-	-	-	-	-	-	-	-	-	-	-	1	-			-	-	-	-	1	0	1
Anabaena cylindrica PCC 7122	pANACY.4	NC_019774.1	97606	1	-	-	-	-	-	-	-	-	-	-	-	-	-	-	-	-	-	-	-	-	-	-	-	-	-	-	1	-			-	-	-	-	1	0	1
Anabaena sp. WA102	unnamed	NZ_CP011457.1	76597	-	-	-	-	-	-	-	-	-	-	-	-	-	-	-	-	1	-	-	-	-	-	-	-	-	-	-	1	-			1	-	-	-	0	0	1
Aulosira laxa NIES-50	plasmid1	NZ_AP018308.1	292325	-	-	-	-	-	-	-	-	-	-	-	-	-	-	-	-	-	-	-	1	-	-	-	-	-	-	-	1	HAS*			-	-	1	-	0	0	1
Calothrix brevissima NIES-22	plasmid1	NZ_AP018208.1	157982	-	-	-	-	-	-	-	-	-	-	-	-	-	-	-	-	1	-	-	-	-	-	-	-	-	-	-	1	-			1	-	-	-	0	0	1
Calothrix brevissima NIES-22	plasmid4	NZ_AP018211.1	190194	-	-	-	-	-	-	-	-	-	-	-	-	-	-	-	-	-	-	-	-	-	-	-	-	-	-	1	1	-			-	1	-	-	0	0	1
Calothrix sp. NIES-2098	plasmid1	NZ_AP018217.1	391340	-	-	-	-	-	-	-	-	-	-	-	-	-	-	1	-	-	-	-	-	-	-	-	-	-	-	-	1	-			-	-	-	-	1	0	1
Calothrix sp. NIES-4071	plasmid2	NZ_AP018257.1	365907	1	-	-	-	-	-	-	-	-	-	-	-	-	-	-	-	-	-	-	-	-	-	-	-	-	-	-	1	-			-	-	-	-	1	0	1
Calothrix sp. NIES-4101	plasmid4	AP018277.1	126615	-	-	-	-	-	-	-	-	-	-	1	-	-	-	-	-	-	-	-	-	-	-	-	-	-	-	-	1	-			-	-	-	-	0	1	1
Calothrix sp. NIES-4105	plasmid2	NZ_AP018292.1	365907	1	-	-	-	-	-	-	-	-	-	-	-	-	-	-	-	-	-	-	-	-	-	-	-	-	-	-	1	-			-	-	-	-	1	0	1
Calothrix sp. PCC 6303	pCAL6303.01	NC_019727.1	80757	-	-	-	-	-	-	-	-	-	-	-	-	-	-	-	-	-	-	-	-	-	-	-	-	-	1	-	1	-			-	-	-	-	1	0	1
Crinalium epipsammum PCC 9333	pCRI9333.01	NC_019733.1	54978	-	-	-	-	-	-	-	-	-	-	-	-	-	-	-	-	-	-	-	1	-	-	-	-	-	-	-	1	-			-	-	1	-	0	0	1
Cyanothece sp. PCC 7425	pP742501	NC_011880.1	196837	1	-	-	-	-	-	-	-	-	-	-	-	-	-	-	-	-	-	-	-	-	-	-	-	-	-	-	1	-			-	-	-	-	1	0	1
Cylindrospermum sp. NIES-4074	plasmid3	AP018273.1	220013	-	-	-	-	-	-	-	-	-	-	-	-	-	1	-	-	-	-	-	-	-	-	-	-	-	-	-	1	-			-	-	-	-	1	0	1
Cylindrospermum sp. NIES-4074	plasmid2	AP018272.1	261073	-	-	-	-	-	-	-	-	-	-	-	-	-	-	-	-	-	-	-	1	-	-	-	-	-	-	-	1	-			-	-	1	-	0	0	1
Cylindrospermum stagnale PCC 7417	pCYLST.01	NC_020050.1	431821	-	-	-	-	-	-	-	-	-	-	-	-	-	-	-	-	-	-	-	1	-	-	-	-	-	-	-	1	-			-	-	1	-	0	0	1
Fischerella sp. NIES-4106	plasmid2	NZ_AP018300.1	312401	-	-	-	-	-	-	-	-	-	-	-	-	-	-	-	-	-	1	-	-	-	-	-	-	-	-	-	1	-			-	-	-	-	0	1	1
Fremyella diplosiphon NIES-3275	plasmid4	NZ_AP018237.1	175368	-	-	-	-	-	-	-	-	-	-	-	-	-	-	-	-	-	-	-	-	-	-	-	-	-	-	1	1	-			-	1	-	-	0	0	1
Leptolyngbya boryana dg5	pLBX	NZ_AP014644.1	504942	-	-	-	-	-	-	-	-	-	-	-	-	-	-	-	-	-	-	-	1	-	-	-	-	-	-	-	1	-			-	-	1	-	0	0	1
Leptolyngbya boryana IAM M-101	pLBX	NZ_AP014640.1	504942	-	-	-	-	-	-	-	-	-	-	-	-	-	-	-	-	-	-	-	1	-	-	-	-	-	-	-	1	-			-	-	1	-	0	0	1
Leptolyngbya boryana NIES-2135	plasmid2	NZ_AP018205.1	553673	-	-	-	-	-	-	-	-	-	-	-	-	-	-	-	-	-	-	-	1	-	-	-	-	-	-	-	1	-			-	-	1	-	0	0	1
Nostoc carneum NIES-2107	plasmid2	NZ_AP018182.1	221468	-	-	-	-	-	-	-	-	-	-	-	-	-	-	-	-	1	-	-	-	-	-	-	-	-	-	-	1	-			1	-	-	-	0	0	1
Nostoc flagelliforme CCNUN1	pNFSY04	NZ_CP024789.1	144585	-	-	-	-	-	-	-	-	-	-	-	-	-	-	-	-	-	-	-	1	-	-	-	-	-	-	-	1	-			-	-	1	-	0	0	1
Nostoc flagelliforme CCNUN1	pNFSY08	NZ_CP024793.1	805120	-	-	-	-	-	-	-	-	-	-	-	-	-	-	-	-	-	-	-	-	-	1	-	-	-	-	-	1	-			-	-	-	-	0	1	1
Nostoc punctiforme PCC 73102	pNPUN05	NC_010629.1	26419	1	-	-	-	-	-	-	-	-	-	-	-	-	-	-	-	-	-	-	-	-	-	-	-	-	-	-	1	-			-	-	-	-	1	0	1
Nostoc punctiforme PCC 73102	pNPUN03	NC_010630.1	123028	-	-	-	-	-	-	-	-	-	-	-	-	-	-	-	-	-	-	-	1	-	-	-	-	-	-	-	1	-			-	-	1	-	0	0	1
Nostoc punctiforme PCC 73102	pNPUN01	NC_010631.1	354564	-	1	-	-	-	-	-	-	-	-	-	-	-	-	-	-	-	-	-	-	-	-	-	-	-	-	-	1	-			-	-	-	-	1	0	1
Nostoc sp. ATCC 53789	pNsp_d	NZ_CP046707.1	65222	1	-	-	-	-	-	-	-	-	-	-	-	-	-	-	-	-	-	-	-	-	-	-	-	-	-	-	1	-			-	-	-	-	1	0	1
Nostoc sp. ATCC 53789	pNsp_b	NZ_CP046705.1	325114	-	1	-	-	-	-	-	-	-	-	-	-	-	-	-	-	-	-	-	-	-	-	-	-	-	-	-	1	-			-	-	-	-	1	0	1
Nostoc sp. ATCC 53789	pNsp_a	NZ_CP046704.1	337072	-	-	1	-	-	-	-	-	-	-	-	-	-	-	-	-	-	-	-	-	-	-	-	-	-	-	-	1	-			-	-	-	-	1	0	1
Nostoc sp. 'Lobaria pulmonaria (5183) cyanobiont'	pNLP2	NZ_CP026694.1	63064	-	-	-	-	-	-	-	-	-	-	-	-	-	-	-	-	-	-	-	1	-	-	-	-	-	-	-	1	-			-	-	1	-	0	0	1
Nostoc sp. NIES-2111	plasmid3	NZ_AP018187.1	328926	-	-	-	-	-	-	-	-	-	-	-	-	-	-	-	-	-	-	-	1	-	-	-	-	-	-	-	1	-			-	-	1	-	0	0	1
Nostoc sp. NIES-4103	plasmid1	NZ_AP018289.1	170638	-	-	-	-	-	-	-	-	-	-	-	-	1	-	-	-	-	-	-	-	-	-	-	-	-	-	-	1	-			-	-	-	-	1	0	1
Nostoc sp. PCC 7120 = FACHB-418	pCC7120alpha	NC_003276.1	408101	-	-	-	-	-	-	-	-	-	-	-	-	-	-	1	-	-	-	-	-	-	-	-	-	-	-	-	1	-			-	-	-	-	1	0	1
Nostoc sphaeroides CCNUC1	pGXM04	NZ_CP045231.1	42048	-	-	-	-	-	1	-	-	-	-	-	-	-	-	-	-	-	-	-	-	-	-	-	-	-	-	-	1	-			-	-	-	-	0	1	1
Nostoc sphaeroides CCNUC1	pGXM02	NZ_CP045229.1	216837	-	-	-	-	-	-	-	-	-	-	-	-	-	-	-	-	-	-	-	1	-	-	-	-	-	-	-	1	-			-	-	1	-	0	0	1
Nostoc sphaeroides CCNUC1	pGXM01	NZ_CP045228.1	274358	-	-	-	-	-	-	-	-	-	-	-	-	-	-	-	-	1	-	-	-	-	-	-	-	-	-	-	1	-			1	-	-	-	0	0	1
Nostoc sphaeroides Kutzing Em	p2	NZ_CP031943.1	39542	-	-	-	-	-	-	-	-	-	-	-	-	-	-	-	-	-	-	-	-	-	-	-	1	-	-	-	1	-			-	-	-	1	0	0	1
Oscillatoria acuminata PCC 6304	pOSCIL6304.01	NC_019700.1	64128	-	-	-	-	-	-	-	-	-	-	-	-	-	-	-	-	1	-	-	-	-	-	-	-	-	-	-	1	-			1	-	-	-	0	0	1
Planktothrix agardhii NIVA-CYA 126/8	pPA79	NZ_CM002808.1	79106	-	-	-	-	-	-	-	-	-	-	-	-	-	-	-	-	-	-	1	-	-	-	-	-	-	-	-	1	-			-	-	-	-	0	1	1
Planktothrix agardhii NIVA-CYA 126/8	pPA115	NZ_CM002804.1	119569	1	-	-	-	-	-	-	-	-	-	-	-	-	-	-	-	-	-	-	-	-	-	-	-	-	-	-	1	-			-	-	-	-	1	0	1
Pseudanabaena sp. ABRG5-3	ABRG53f	NZ_AP017566.1	110608	-	-	-	-	-	-	-	-	-	-	-	-	-	-	-	-	-	-	-	1	-	-	-	-	-	-	-	1	-			-	-	1	-	0	0	1
Pseudanabaena sp. ABRG5-3	ABRG53e	NZ_AP017565.1	111135	-	-	-	-	-	-	-	-	-	-	-	-	-	-	-	-	-	-	-	1	-	-	-	-	-	-	-	1	-			-	-	1	-	0	0	1
Pseudanabaena sp. ABRG5-3	ABRG53d	NZ_AP017564.1	125503	1	-	-	-	-	-	-	-	-	-	-	-	-	-	-	-	-	-	-	-	-	-	-	-	-	-	-	1	-			-	-	-	-	1	0	1
Scytonema sp. NIES-4073	plasmid2	NZ_AP018265.1	76644	-	-	-	-	-	-	-	-	-	-	-	-	-	-	-	-	1	-	-	-	-	-	-	-	-	-	-	1	-			1	-	-	-	0	0	1
Stanieria cyanosphaera PCC 7437	pSTA7437.02	NC_019749.1	108587	1	-	-	-	-	-	-	-	-	-	-	-	-	-	-	-	-	-	-	-	-	-	-	-	-	-	-	1	-			-	-	-	-	1	0	1
Stanieria sp. NIES-3757	plasmid1	NZ_AP017376.1	143540	1	-	-	-	-	-	-	-	-	-	-	-	-	-	-	-	-	-	-	-	-	-	-	-	-	-	-	1	-			-	-	-	-	1	0	1
Synechococcus sp. NIES-970	plasmid1	NZ_AP017960.1	138469	-	-	-	-	-	-	-	-	-	-	-	-	-	-	-	-	-	-	-	-	-	-	1	-	-	-	-	1	-			-	-	-	-	0	1	1
Synechococcus sp. PCC 11901	unnamed1	NZ_CP040361.1	169328	-	-	-	-	-	-	-	-	-	-	-	-	-	-	-	-	-	-	-	-	-	-	1	-	-	-	-	1	-			-	-	-	-	0	1	1
Synechococcus sp. PCC 7002	pAQ7	NC_010474.1	186459	-	-	-	-	-	-	-	-	-	-	-	-	-	-	-	-	-	-	-	-	-	-	1	-	-	-	-	1	-			-	-	-	-	0	1	1
Synechococcus sp. PCC 7117	unnamed5	NZ_CP016482.1	264782	-	-	-	-	-	-	-	-	-	-	-	-	-	-	-	-	-	-	-	-	-	-	1	-	-	-	-	1	-			-	-	-	-	0	1	1
Tolypothrix tenuis PCC 7101	plasmid1	NZ_AP018249.1	292325	-	-	-	-	-	-	-	-	-	-	-	-	-	-	-	-	-	-	-	1	-	-	-	-	-	-	-	1	HAS*			-	-	1	-	0	0	1
Trichormus variabilis ATCC 29413	C	NC_007412.1	300758	-	-	-	-	-	-	-	-	-	-	-	-	-	-	-	-	1	-	-	-	-	-	-	-	-	-	-	1	-			1	-	-	-	0	0	1
Trichormus variabilis ATCC 29413	A	NC_007410.1	366354	-	-	-	-	-	-	-	-	-	-	-	1	-	-	-	-	-	-	-	-	-	-	-	-	-	-	-	1	-			-	-	-	-	1	0	1
Trichormus variabilis NIES-23	plasmid1	NZ_AP018217.1	391340	-	-	-	-	-	-	-	-	-	-	-	-	-	-	1	-	-	-	-	-	-	-	-	-	-	-	-	1	-			-	-	-	-	1	0	1
Cylindrospermum sp. NIES-4074	plasmid1	AP018270.1	340655	-	-	-	-	-	-	-	-	-	-	-	-	-	-	-	-	-	-	-	2	-	-	-	-	-	-	-	2	AER*			-	-	2	-	0	0	2
Gloeothece citriformis PCC 7424	pP742401	NC_011738.1	328635	-	-	-	-	-	-	-	-	-	-	-	-	-	-	-	-	2	-	-	-	-	-	-	-	-	-	-	2	APT*			2	-	-	-	0	0	2
Gloeothece verrucosa PCC 7822	Cy782202	NC_014534.1	473846	-	-	-	-	-	-	-	1	-	-	-	-	-	-	-	-	-	-	-	-	1	-	-	-	-	-	-	2	-			-	-	-	-	1	1	2
Leptolyngbya sp. NIES-3755	plasmid2	NZ_AP017310.1	98206	-	-	-	-	-	-	-	-	-	-	-	-	-	-	-	-	1	-	-	1	-	-	-	-	-	-	-	2	-			1	-	1	-	0	0	2
Nostoc carneum NIES-2107	plasmid3	NZ_AP018183.1	231372	-	-	-	-	-	-	-	-	-	-	-	-	-	-	-	-	2	-	-	-	-	-	-	-	-	-	-	2	-			2	-	-	-	0	0	2
Nostoc commune HK-02	plasmid1	AP018327.1	865749	2	-	-	-	-	-	-	-	-	-	-	-	-	-	-	-	-	-	-	-	-	-	-	-	-	-	-	2	-			-	-	-	-	2	0	2
Nostoc flagelliforme CCNUN1	pNFSY07	NZ_CP024792.1	327173	1	-	-	-	-	-	-	-	-	1	-	-	-	-	-	-	-	-	-	-	-	-	-	-	-	-	-	2	-			-	-	-	-	1	1	2
Nostoc sp. ATCC 53789	pNsp_c	NZ_CP046706.1	219530	-	-	-	-	-	-	-	-	-	-	-	-	-	-	-	-	-	-	-	2	-	-	-	-	-	-	-	2	CRY			-	-	2	-	0	0	2
Planktothrix agardhii NIES-204	plasmid2	AP017993.1	99115	-	-	-	-	-	-	-	-	-	-	-	-	-	-	-	-	-	-	1	-	-	-	-	-	-	-	1	2	-			-	1	-	-	0	1	2
Gloeocapsa sp. PCC 7428	pGLO7428.01	NC_019746.1	204466	-	-	-	-	-	-	1	-	-	-	-	-	-	-	-	-	-	-	-	2	-	-	-	-	-	-	-	3	-			-	-	2	-	1	0	3
Nostoc linckia NIES-25	plasmid1	NZ_AP018223.1	1784048	-	-	-	-	-	-	-	-	-	-	-	-	-	-	-	-	1	-	-	-	-	-	-	1	1	-	-	3	GEO			1	-	-	1	0	1	3
Nostoc sp. NIES-2111	plasmid2	NZ_AP018186.1	320476	-	-	-	-	-	-	-	-	-	-	-	-	-	-	-	-	2	-	-	-	-	-	-	1	-	-	-	3	GEO			2	-	-	1	0	0	3
Nostoc sp. NIES-3756	pNOS3756_1	NZ_AP017296.1	447304	-	-	-	-	-	-	-	-	-	-	-	-	-	-	-	-	2	-	-	1	-	-	-	-	-	-	-	3	-			2	-	1	-	0	0	3
Scytonema sp. HK-05	plasmid1	NZ_AP018195.1	831926	1	-	-	-	1	-	-	-	-	-	-	-	-	-	-	1	-	-	-	-	-	-	-	-	-	-	-	3	APT			-	-	-	-	1	2	3
Fischerella sp. NIES-4106	plasmid1	NZ_AP018299.1	550801	-	-	-	1	-	-	-	-	-	-	-	-	-	-	-	1	1	-	-	1	-	-	-	-	-	-	-	4	AMB, MCY			1	-	1	-	0	2	4
Gloeothece verrucosa PCC 7822	Cy782201	NC_014533.1	879545	-	-	-	-	-	-	-	-	1	-	-	-	1	-	-	-	2	-	-	1	-	-	-	-	-	-	-	5	APT*			2	-	1	-	1	1	5
Total				15	2	1	1	1	1	2	1	1	1	1	1	2	1	3	2	20	1	2	26	1	1	4	3	1	1	3	99				20	3	26	3	29	18	99
